# Supplementary material for: Cell Type–Specific Transcriptome Analysis Reveals a Major Role for Zeb1 and miR-200b in Mouse Inner Ear Morphogenesis
Source: PLoS Genet. 2011 Sep 29;7(9):e1002309. doi: 10.1371/journal.pgen.1002309 (PMC3183091; doi:10.1371/journal.pgen.1002309)
Supplement: Table S1 — Differentially expressed genes in the newborn mouse auditory and vestibular sensory epithelia. (XLSX) [file pgen.1002309.s007.xlsx]

## Sheet: mRNA.data.anova.results
probeid	Cs	Cn	Cb	Cm	Vs	Vn	Vb	Vm	Max-min	tissue	celltype	interaction	min.pval
PECAM1	6.52667	6.62333	10.3333	6.5	6.53333	6.60333	10.5367	6.54	4.03667	0.0300488	7.18465e-25	0.0208218	7.18465e-25
SOX17	6.48667	6.53333	10.3	6.45667	6.50333	6.42667	10.4933	6.47333	4.06667	0.289106	4.5651e-24	0.0115825	4.5651e-24
ROBO4	6.47667	6.54333	9.60667	6.59333	6.49333	6.56667	9.77333	6.53333	3.29667	0.257793	1.19786e-21	0.117445	1.19786e-21
KLHL6	6.49667	6.81	9.95333	6.53667	6.58333	6.92667	10.0433	6.70667	3.54667	0.00770964	1.15429e-20	0.855572	1.15429e-20
SCARF1	6.52	6.64	9.56667	6.63	6.49	6.83667	9.46333	6.76	3.07667	0.176585	2.21838e-20	0.0241191	2.21838e-20
PLVAP	6.63667	6.54667	9.69333	6.54667	6.58	6.6	10.21	6.63	3.66333	0.00213448	3.09937e-20	0.000747091	3.09937e-20
AGR3	8.03	6.44	6.49	6.40667	9.35	6.52	6.49	6.46667	2.94333	6.68649e-10	6.1839e-20	2.13027e-11	6.1839e-20
D530030K12RIK	6.48667	6.47333	9.42333	6.40333	6.46667	6.45667	9.39	6.44667	3.02	0.865245	1.0421e-19	0.898567	1.0421e-19
SOX21	9.64667	6.6	6.67	6.55667	9.05	6.55333	6.60333	6.51	3.13667	8.84295e-05	1.11911e-19	9.98787e-05	1.11911e-19
TECTA	11.83	6.61667	6.58667	6.52667	10.4167	6.55667	6.59333	6.50667	5.32333	1.31331e-05	1.15629e-19	4.02501e-07	1.15629e-19
LOC100044934	6.52667	6.60333	9.66667	6.49667	6.52333	6.52667	9.61333	6.5	3.17	0.44107	1.21289e-19	0.879319	1.21289e-19
1110006O17RIK	6.58333	6.58333	9.57333	6.51	6.62333	6.93667	9.48	6.59667	3.06333	0.0251285	1.73856e-19	0.00735511	1.73856e-19
ARHGEF15	6.64667	6.81	10.1067	6.84333	6.64	6.64	10.3667	6.72667	3.72667	0.863784	1.84511e-19	0.0264179	1.84511e-19
SOX7	6.51	6.61333	9.35333	6.48	6.56	6.50333	9.51667	6.49667	3.03667	0.461162	2.0369e-19	0.154062	2.0369e-19
GIMAP4	6.5	6.57	9.51667	6.52	6.50667	6.50333	9.63667	6.52667	3.13667	0.698243	2.44284e-19	0.495074	2.44284e-19
ESM1	6.47333	6.52	9.60333	6.49	6.57667	6.57667	10.5833	6.52667	4.11	1.99474e-05	2.50173e-19	7.29173e-06	2.50173e-19
SMOC1	9.59	6.84333	6.63	6.77333	9.56333	6.6	6.56	7.08333	3.03	0.852419	2.87645e-19	0.0013134	2.87645e-19
ITGB8	7.18667	9.93333	6.74667	7.68667	7.39667	9.70333	6.78	7.10667	3.18667	0.0019172	3.11092e-19	1.0904e-05	3.11092e-19
SFRP1	10.66	8.18	6.64667	7.04	10.3	8.35667	6.62667	7.21	4.03333	0.864475	3.15416e-19	0.00350955	3.15416e-19
COL9A3	10.0633	8.65667	6.80667	10.1167	9.36	8.56	6.86	10.5633	3.75667	0.110296	4.89174e-19	1.06119e-06	4.89174e-19
TECTB	11.71	6.72333	6.57333	6.65333	11.16	6.47	6.51667	6.54333	5.24	0.00334003	5.29497e-19	0.09962	5.29497e-19
LOC638935	10.9867	7.37333	6.56333	7.03333	10.7467	8.24	6.68	7.12667	4.42333	0.00190797	6.91604e-19	2.93694e-05	6.91604e-19
BCL6B	6.62667	6.84	11.2633	6.66333	6.74667	6.89667	11.0267	6.78667	4.63667	0.810385	7.24268e-19	0.199673	7.24268e-19
CD93	6.62333	6.75333	11.3433	6.60333	6.67	6.76667	11.29	6.72333	4.74	0.653066	8.46263e-19	0.844801	8.46263e-19
COL5A2	6.51667	9.62	7.39667	8.97667	6.65	9.51333	7.36	9.02667	3.10333	0.812642	8.54627e-19	0.233832	8.54627e-19
CDH5	6.56	6.55333	9.99	6.55	6.52	6.51	10.09	6.65	3.58	0.586386	9.82755e-19	0.620423	9.82755e-19
WNT7B	10.3	6.76333	6.63333	6.57333	9.89333	6.74667	6.53667	6.62	3.76333	0.0399922	1.26821e-18	0.0367369	1.26821e-18
BNIPL	9.38333	6.70333	6.8	6.81333	8.94333	6.71	6.68667	6.89333	2.69667	0.00590547	1.27589e-18	0.000669934	1.27589e-18
ABI3	6.51	6.65333	8.63	6.55333	6.59667	6.60667	8.58333	6.61333	2.12	0.673424	1.35175e-18	0.316675	1.35175e-18
RIPK4	9.14	6.61667	6.67	6.67667	8.88	6.66	6.68	6.70333	2.52333	0.231383	1.43192e-18	0.0274249	1.43192e-18
RBM35A	10.75	6.65333	6.72	6.65667	10.75	6.68	6.71667	6.59333	4.15667	0.877146	1.6876e-18	0.964994	1.6876e-18
ICAM2	6.55667	6.49333	9.35667	6.46	6.42667	6.45667	9.27667	6.48	2.93	0.222791	1.94927e-18	0.681427	1.94927e-18
MMRN2	6.65667	6.62	9.62	6.55667	6.60333	6.71	9.89667	6.58333	3.34	0.105721	2.06546e-18	0.153039	2.06546e-18
CD200	8.35333	10.2367	10.3867	8.50333	7.85	10.5067	10.6467	7.53	3.11667	5.62906e-05	2.11921e-18	2.79293e-08	2.11921e-18
RAB25	8.38333	6.47333	6.58333	6.44	8.47667	6.49333	6.56333	6.49	2.03667	0.256972	2.13758e-18	0.614226	2.13758e-18
GPC1	11.6333	10.0733	6.68667	9.4	11.4333	10	7.01	9.69667	4.94667	0.180517	2.14198e-18	0.0176599	2.14198e-18
DSCR6	6.61333	6.62667	9.89	6.69667	6.75	6.54667	9.9	6.57333	3.35333	0.788274	2.29573e-18	0.332705	2.29573e-18
TEK	6.62667	6.73333	10.62	7.94667	6.51667	6.66	10.53	7.47	4.10333	0.00616698	2.45003e-18	0.0847904	2.45003e-18
ITGA6	7.80667	9.20667	8.77	6.71	7.53667	9.16667	8.95333	6.62	2.58667	0.161535	2.45415e-18	0.00471427	2.45415e-18
APLNR	6.64333	6.72333	11.6133	6.55333	6.62667	6.65667	11.4967	6.58667	5.06	0.603814	2.48293e-18	0.916307	2.48293e-18
FXYD5	6.61	7.29	10.0667	6.70667	6.65667	7.92667	10.3433	7.32667	3.73333	1.12758e-06	3.08524e-18	0.00238797	3.08524e-18
LRP2	8.81	6.53667	6.56	6.49333	7.92	6.53667	6.52	6.48333	2.32667	7.53593e-07	3.43534e-18	1.6142e-08	3.43534e-18
RASGRP3	6.67333	6.65	10.1	6.58667	6.82	6.75333	10.1467	6.73667	3.56	0.0637443	3.69853e-18	0.904835	3.69853e-18
SPOCK1	9.87667	6.47333	6.49667	6.46	8.38333	6.55333	6.48333	6.55333	3.41667	8.80505e-07	3.89227e-18	7.23931e-10	3.89227e-18
SHE	6.49667	6.68667	10.6	7.30667	6.55667	6.88	10.7967	6.93	4.3	0.780234	4.06224e-18	0.0194688	4.06224e-18
CDKL2	7.50333	6.51667	6.54	6.52667	7.42667	6.53333	6.52667	6.47667	1.02667	0.0661389	4.26992e-18	0.204091	4.26992e-18
SLC44A3	9.84	6.60333	6.55667	6.66	9.57	6.68667	6.54	6.61333	3.3	0.241318	4.48394e-18	0.139679	4.48394e-18
RNF125	6.53333	6.69333	9.15	6.90667	6.50333	6.67	9.36	6.8	2.85667	0.7745	4.50863e-18	0.0922588	4.50863e-18
PLXND1	6.63	8.65667	10.92	7.36333	6.75	8.72	10.81	7.44667	4.29	0.528766	4.52266e-18	0.562634	4.52266e-18
RSPO2	9.45333	6.46333	6.39667	6.40667	7.88667	6.44	6.51	6.48333	3.05667	6.22528e-08	5.12199e-18	3.55187e-11	5.12199e-18
C130074G19RIK	6.57	6.69667	10.36	6.73333	6.67667	6.71333	10.43	7.74333	3.86	0.000132031	5.56234e-18	5.40505e-05	5.56234e-18
PRRX1	6.54	6.69	6.58	8.23333	6.57333	7.21	6.67	8.85	2.31	2.5669e-08	5.61954e-18	5.84532e-06	5.61954e-18
ABCG2	6.66333	7.19	10.11	8.09333	6.83333	7.36333	10.17	7.99333	3.50667	0.156036	7.22674e-18	0.230734	7.22674e-18
2310047A01RIK	6.79333	10.3567	9.25333	9.88	7.27333	10.2033	9.48	10.1067	3.56333	0.0014512	8.26407e-18	0.00411185	8.26407e-18
RASA3	6.97	10.0133	9	8.20667	7.26	10.0067	9.15	7.63333	3.04333	0.438246	8.67016e-18	1.874e-05	8.67016e-18
ERBB3	8.83	10.2533	6.74	6.44333	9.01667	10.4467	6.59	6.5	4.00333	0.285185	9.25313e-18	0.243853	9.25313e-18
RBM47	8.91	6.55667	6.59	6.55667	8.55667	6.74	6.67333	6.69667	2.35333	0.719922	9.70669e-18	0.000286436	9.70669e-18
CALCRL	6.61333	6.69333	10.4767	7.73	6.64	6.82	10.5233	8.1	3.91	0.0373727	1.02394e-17	0.23372	1.02394e-17
CLDN6	10.31	6.56333	6.67667	6.52	10.4333	6.71667	6.57333	6.48	3.95333	0.623828	1.15738e-17	0.475484	1.15738e-17
ART3	6.7	9.53333	7.01	6.67	6.84	9.64	7.10333	6.64333	2.99667	0.132161	1.33005e-17	0.660397	1.33005e-17
LMX1A	9.16	6.55667	6.61667	6.47667	9.88667	6.62	6.64333	6.56667	3.41	0.000540065	1.45268e-17	0.000564687	1.45268e-17
PADI2	9.13333	6.88667	6.49667	6.57667	9.07333	7.25	6.58	6.77	2.63667	0.00367004	1.47534e-17	0.0195908	1.47534e-17
GPR116	6.39667	6.56667	9.89667	6.88	6.57	6.51667	10.3	6.67333	3.90333	0.223402	1.65447e-17	0.018874	1.65447e-17
HSPG2	9.30333	10.83	11.0933	9.01333	9.66333	10.95	10.95	9.04667	2.08	0.0208005	1.70235e-17	0.00138446	1.70235e-17
IGFBP7	7.65667	8.26	11.2367	7.68667	7.63667	8.69333	11.42	8.70667	3.78333	4.39407e-06	1.76781e-17	8.65187e-05	1.76781e-17
EPAS1	6.67333	6.99333	10.7667	7.25	7.11667	7.88	11.1167	7.92333	4.44333	1.64951e-07	1.97312e-17	0.0506767	1.97312e-17
SEMA3B	7.50667	8.56667	6.75667	6.63667	7.74333	8.79333	6.76	6.64667	2.15667	0.00320325	2.00178e-17	0.0378336	2.00178e-17
SULF1	10.5867	6.93667	6.81	9.24333	9.65667	7.31333	6.89667	9.86333	3.77667	0.538404	2.16192e-17	6.39218e-07	2.16192e-17
TTYH1	8.96333	9.9	6.75333	6.62333	9.12	9.46	6.73333	6.70667	3.27667	0.34927	2.18458e-17	0.00884211	2.18458e-17
ELK3	7.25	7.98667	10.46	8.53333	7.19667	8.27667	10.35	8.62667	3.26333	0.280072	2.28958e-17	0.0477016	2.28958e-17
GNB4	6.95333	9.66	10.6033	9.44667	7.09333	10	10.4933	9.98667	3.65	0.00104131	2.29276e-17	0.00628324	2.29276e-17
RANBP3L	6.63667	6.68667	6.73333	8.23	6.60667	6.89667	6.73667	9.60667	3	5.59861e-08	2.78007e-17	3.21252e-09	2.78007e-17
LY6C1	6.65	6.74667	9.24333	6.71	6.55333	6.68	9.72333	6.57667	3.17	0.399143	2.96202e-17	0.00229018	2.96202e-17
FMNL3	7.00333	7.40333	8.66	7.52667	6.94	7.47333	8.99	7.45333	2.05	0.0421768	2.99755e-17	0.000617789	2.99755e-17
LOC100048537	6.54667	6.66667	9.94	6.74	6.71	7.25667	10.37	7.45333	3.82333	8.73132e-07	3.00863e-17	0.0328117	3.00863e-17
PCDH12	6.42667	6.46333	9.22333	6.48	6.45667	6.54	9.24667	6.46333	2.82	0.593508	3.33674e-17	0.937636	3.33674e-17
ZEB1	6.64333	10.0767	10.6967	10.0367	7.02333	10.0433	10.77	10.1167	4.12667	0.0782086	3.59037e-17	0.189621	3.59037e-17
PTPRB	6.5	7.11	10.54	6.49	6.62	7.05333	11.0967	6.46333	4.63333	0.077892	3.8319e-17	0.0504549	3.8319e-17
LOC328820	6.42667	6.54333	8.47333	6.6	6.5	6.44	8.78	6.44333	2.35333	0.474512	4.51773e-17	0.00437278	4.51773e-17
SLC38A5	6.54333	6.7	11.2767	6.71	6.70333	6.54333	11.01	8.09	4.73333	0.00395188	4.54548e-17	9.2686e-06	4.54548e-17
KRT18	10.9533	6.60333	6.72667	6.63333	12.0533	6.99	6.75667	8.74667	5.45	1.42814e-08	4.55584e-17	1.28618e-06	4.55584e-17
UGT1A10	6.61	9.14333	6.73333	6.50333	6.81667	9.09	6.97333	6.55667	2.64	0.0295783	4.64961e-17	0.135234	4.64961e-17
IGSF11	7.92	9.69	6.91333	6.81	7.79333	9.50667	6.81667	8.23	2.88	3.98763e-05	5.29391e-17	1.34299e-09	5.29391e-17
TSPAN8	10.9233	6.61	6.58667	6.46333	8.96667	6.62	6.68333	6.54	4.46	4.91469e-06	6.4136e-17	7.57306e-09	6.4136e-17
ENPEP	8.03333	6.53333	6.53667	7.57667	10.4367	6.74667	6.57	7.97667	3.90333	4.87574e-11	6.78038e-17	2.54459e-11	6.78038e-17
NOX3	6.48	6.51	6.50333	6.47333	9.62	6.43333	6.44333	6.49667	3.18667	5.08921e-14	8.08363e-17	6.87744e-17	6.87744e-17
CES3	9.07333	6.48667	6.47	6.45	8.25	6.46667	6.59333	6.52333	2.62333	0.00163798	7.22147e-17	1.65465e-06	7.22147e-17
SPINT1	10.76	6.60667	6.67667	6.67333	10.7	6.61667	6.8	6.74	4.15333	0.66872	7.72217e-17	0.868155	7.72217e-17
LSR	10.19	7.71333	10.5233	7.26	10.44	7.66333	10.7167	7.28333	3.45667	0.15074	7.81683e-17	0.401152	7.81683e-17
SEMA7A	6.51	6.78333	9.00333	6.51	6.88333	6.80667	9.37667	6.51667	2.86667	0.00140655	8.0652e-17	0.0223612	8.0652e-17
GPR124	7.20667	10.4433	11.17	11.2267	7.69667	10.7833	11.2	11.2833	4.07667	0.00581851	8.40656e-17	0.105643	8.40656e-17
LOC218877	6.59333	7.47333	8.05333	6.52667	6.53	7.64667	8.35667	6.55667	1.83	0.00351438	8.417e-17	0.00545035	8.417e-17
FLT1	6.56667	6.54	9.62333	6.48333	6.48667	6.48	10.2067	6.55	3.72667	0.0789905	8.75949e-17	0.0104738	8.75949e-17
CTLA2B	6.50333	6.76333	9.27667	6.42333	6.68333	7.05333	9.29667	6.45333	2.87333	0.026995	8.79417e-17	0.261012	8.79417e-17
PKP3	9.21	6.57333	6.64333	6.50333	9.27333	6.70333	6.56	6.61667	2.77	0.309627	9.73127e-17	0.496181	9.73127e-17
EFCAB1	9.54	6.57667	6.50667	6.84333	9.24333	6.59333	6.58	7.29333	3.03333	0.281349	1.01886e-16	0.0018871	1.01886e-16
MSN	6.56	7.59333	9.46333	7.11	6.8	7.9	9.49333	6.92	2.93333	0.0749194	1.13627e-16	0.0133442	1.13627e-16
AW120700	10.44	6.80333	6.49333	6.74	9.02667	6.55667	6.51333	6.70667	3.94667	5.91333e-06	1.16593e-16	1.2197e-06	1.16593e-16
BC006965	9.66667	6.54667	6.57667	6.58	9.33667	6.55	6.52333	6.63667	3.14333	0.195326	1.18616e-16	0.144657	1.18616e-16
NID2	7.19667	10.3467	10.5367	9.54667	7.29333	10.34	10.71	10.7033	3.51333	4.58086e-05	1.20855e-16	2.50088e-05	1.20855e-16
WFDC2	11.6767	7.01667	6.62667	8.45333	11.4467	6.93667	6.77667	8.93333	5.05	0.395052	1.28409e-16	0.070254	1.28409e-16
RAMP2	6.66667	7.10667	10.8233	7.39333	6.65333	6.97	10.8733	7.23	4.22	0.42027	1.2928e-16	0.752189	1.2928e-16
GPR126	8.75667	8.91667	6.58667	6.79667	9.55	8.88333	6.66333	7.35	2.96333	6.1446e-06	1.46623e-16	0.000105542	1.46623e-16
ETS1	6.60667	7.79	10.2433	8.09667	6.72333	8.17333	10.2833	7.94	3.67667	0.140603	1.50293e-16	0.0486499	1.50293e-16
4933417E01RIK	6.75667	6.92	9.52667	6.80667	6.59667	6.77	9.96667	6.76	3.37	0.740717	1.56871e-16	0.0101556	1.56871e-16
FLT4	6.46667	6.50333	8.73333	6.48333	6.51667	6.58333	8.68667	6.53	2.26667	0.486766	1.60613e-16	0.781914	1.60613e-16
D730046L02RIK	10.2	6.52	6.49667	6.47	8.09333	6.48667	6.49333	6.40667	3.79333	3.00295e-08	1.63554e-16	3.95884e-10	1.63554e-16
FLNB	10.4533	9.89	10.5367	8.66333	10.33	9.65333	10.6267	8.3	2.32667	0.00101243	1.64671e-16	0.00640035	1.64671e-16
AI427122	10.39	6.62667	6.63	6.72333	9.99667	6.71333	6.65	6.87333	3.76333	0.646246	1.76677e-16	0.0722728	1.76677e-16
LRP1	8.5	9.35	7.00333	10.5133	8.71333	9.61667	7.05667	10.8067	3.80333	0.00529975	1.83876e-16	0.563875	1.83876e-16
GIMAP6	6.66667	6.8	9.27667	6.70667	6.68667	6.90333	9.23667	6.79333	2.61	0.430998	1.9379e-16	0.761534	1.9379e-16
ANXA3	6.74667	6.75333	9.62667	6.80333	6.91	6.82667	9.75	6.72667	3.02333	0.264372	2.13097e-16	0.546279	2.13097e-16
4930504H06RIK	7	6.55667	6.7	6.53	8.82	6.59	6.64	6.6	2.29	1.41777e-11	2.18701e-16	7.58117e-14	2.18701e-16
MYO5B	8.53333	6.64667	6.48333	6.64	7.47667	6.52	6.45667	6.47	2.07667	6.9138e-09	2.28307e-16	7.69183e-09	2.28307e-16
ANKRD47	7.03	7.07	9.52	7.15333	6.76	6.80667	9.77333	7.22667	3.01333	0.372995	2.29871e-16	0.0101298	2.29871e-16
RASIP1	6.51667	6.49	8.03333	6.51667	6.52333	6.49	8.21333	6.49667	1.72333	0.244179	2.36737e-16	0.18456	2.36737e-16
DHRS2	8.7	11.0633	7.1	6.76	7.90667	11.0033	6.95	6.75333	4.31	0.00802538	2.4205e-16	0.0143827	2.4205e-16
TAGLN2	6.55	6.89667	8.69	6.67333	6.61333	7.48	9.05333	6.81667	2.50333	8.29551e-06	2.5124e-16	0.00360035	2.5124e-16
COL3A1	6.83333	11.2133	7.41667	11.1	7.81333	11.4933	7.56667	11.2367	4.66	0.000911217	2.52606e-16	0.0190169	2.52606e-16
GRHL2	9.43667	6.76333	6.53333	6.49	9.58333	6.89667	6.51333	6.59	3.09333	0.165814	2.60463e-16	0.772194	2.60463e-16
EVI1	6.82333	7.04667	9.64	6.69333	6.69333	7.06333	9.78	6.68667	3.09333	0.936756	2.63358e-16	0.514282	2.63358e-16
PTPRD	8.44	7.65	7.08667	9.05667	8.49	7.35333	6.83667	9.12667	2.29	0.0196437	2.85045e-16	0.00843726	2.85045e-16
SCL000055.1_1_REVCOMP	7.08333	10.2333	11.03	11.1067	7.59667	10.75	11.1333	11.25	4.16667	0.000883012	2.93708e-16	0.141295	2.93708e-16
PTN	12.3233	12.19	9.60667	13.2433	12.18	12.1767	9.89	13.3533	3.74667	0.376158	2.97558e-16	0.161502	2.97558e-16
MFNG	6.99667	6.70667	9.94333	6.51	8.24	6.57333	9.94333	6.54333	3.43333	0.000722091	3.00057e-16	6.452e-06	3.00057e-16
EGFL7	6.92667	6.97333	10.44	6.71667	6.90333	6.94	10.5533	6.75333	3.83667	0.772156	3.4439e-16	0.907437	3.4439e-16
EGFL8	6.55667	9.58333	8.05333	6.57667	6.66667	10.11	8.20333	6.63667	3.55333	0.00627105	3.49625e-16	0.0958715	3.49625e-16
SLC7A1	6.61667	6.84667	8.67667	6.73	6.71	6.82	8.66333	6.76333	2.06	0.613816	3.53258e-16	0.744322	3.53258e-16
CTLA2A	6.64333	7.04	10.9533	6.51333	6.84667	7.06667	11.0867	6.58	4.57333	0.267682	3.89814e-16	0.913956	3.89814e-16
ADAM23	7.9	10.0167	6.75	6.72667	7.55	9.96667	6.61333	6.67	3.40333	0.0457251	3.92919e-16	0.398961	3.92919e-16
CDON	8.17667	6.94	6.74667	7.22	9.46	6.93	6.81667	7.78333	2.71333	3.03772e-09	4.04799e-16	1.54831e-08	4.04799e-16
PROS1	7.11	10.69	9.52667	9.51667	8.46667	10.83	9.63667	9.31	3.72	7.53129e-06	4.20441e-16	1.01564e-07	4.20441e-16
PCDH20	6.95333	6.53	6.47	6.44667	8.73333	7.21333	6.51667	6.45667	2.28667	2.164e-13	4.27867e-16	4.91556e-13	4.27867e-16
LAMC2	8.10333	6.51	6.52333	6.49	8.18333	6.57667	6.55667	6.47	1.71333	0.282411	4.4109e-16	0.766085	4.4109e-16
DLX2	6.6	9.28333	6.64	6.49	8.34667	8.83333	6.74667	6.5	2.79333	3.98214e-06	4.4939e-16	4.27003e-10	4.4939e-16
CGN	9.06	6.85	6.54	6.71333	9.18333	6.78667	6.54	6.78333	2.64333	0.557324	4.91964e-16	0.646592	4.91964e-16
C130078N17RIK	6.53	6.57333	8.38667	6.57	6.59667	6.58667	8.67667	6.58333	2.14667	0.0439723	5.18306e-16	0.12037	5.18306e-16
PRSS8	8.52667	6.59	6.64	6.59333	8.19	6.6	6.57667	6.50667	2.02	0.00851327	5.25238e-16	0.0369824	5.25238e-16
TMEM117	10.2	8.79667	6.51667	7.74333	9.8	9.14333	6.70667	8.48333	3.68333	0.00359147	5.36358e-16	0.000117297	5.36358e-16
LOC100048733	9.4	6.58333	6.63333	6.76667	9.00667	6.64333	6.63667	6.97667	2.81667	0.601321	5.42302e-16	0.0104483	5.42302e-16
SOBP	9.19667	6.80667	6.58333	8.17333	8.26	6.83333	6.62	8.11333	2.61333	0.000119074	5.58868e-16	2.20303e-06	5.58868e-16
ARHGAP25	6.57	6.67333	8.39667	6.55333	6.59333	6.62667	8.15333	6.62667	1.84333	0.216516	5.67865e-16	0.0427277	5.67865e-16
HDAC7	6.68	6.73	8.46667	7.08667	6.82333	6.69333	8.61333	7.03667	1.93333	0.21204	6.24396e-16	0.16415	6.24396e-16
ERG	6.48	6.61667	9.32333	7.12333	6.45	6.62	9.2	6.87333	2.87333	0.109898	6.33362e-16	0.452541	6.33362e-16
NRCAM	9.94	10.6333	7.15667	7.45333	9.63333	10.74	6.97667	7.08667	3.76333	0.0375154	6.58365e-16	0.220841	6.58365e-16
CUGBP2	10.1967	10.2133	7.16333	8.17	9.54	10.11	7.41333	9.22	3.05	0.0379046	7.05088e-16	2.45206e-07	7.05088e-16
BC020535	6.49667	6.44333	9.57333	6.42	6.5	6.5	10.01	6.4	3.61	0.136877	7.11766e-16	0.157775	7.11766e-16
LOC677317	10.7433	10.5133	6.99667	7.50667	10.8767	9.93333	7.35667	7.53333	3.88	0.861737	7.47515e-16	0.00798891	7.47515e-16
TIE1	6.43	6.56	9.17333	6.73667	6.56667	6.65	9.15	6.77667	2.74333	0.313232	7.49031e-16	0.79339	7.49031e-16
FAM107A	10.83	6.60333	7.28	6.63	10.56	6.69667	7.26667	7.32667	4.22667	0.161084	7.50932e-16	0.00782121	7.50932e-16
UGT1A6A	6.54333	8.14	6.63	6.51333	6.57	7.9	6.66333	6.53333	1.62667	0.24633	7.7313e-16	0.0259648	7.7313e-16
AU021092	6.79333	6.74333	8.55667	6.67667	6.71667	6.75	8.61333	6.63667	1.97667	0.759956	7.81995e-16	0.718194	7.81995e-16
WASF1	10.88	11.4167	7.85333	10.53	10.9767	11.1433	7.48667	10.2433	3.93	0.0142514	8.10219e-16	0.173774	8.10219e-16
OTOA	9.54	6.5	6.49	6.47667	9.19333	6.56667	6.56	6.5	3.06333	0.487855	8.25427e-16	0.111819	8.25427e-16
RAB15	10.83	7.83	6.67	8.68333	10.6833	7.24667	6.86	8.42667	4.16	0.0239657	8.33759e-16	0.0268714	8.33759e-16
ST14	8.12667	6.48667	6.57667	6.5	8.17333	6.50333	6.61333	6.48667	1.68667	0.571268	8.35636e-16	0.944213	8.35636e-16
DYSF	6.71667	6.54333	8.43667	6.48333	6.52667	6.56333	8.53333	6.48	2.05333	0.674155	8.6392e-16	0.179356	8.6392e-16
MEGF10	7.10667	9.59	6.67333	7.51333	7.81	9.35	6.72	7.56667	2.91667	0.0202555	8.66638e-16	0.000127749	8.66638e-16
ACVRL1	6.55	6.76	8.26	6.66	6.53	6.68333	8.66	6.51333	2.14667	0.373557	8.6928e-16	0.00150409	8.6928e-16
ABCB1A	6.51667	6.60333	7.79333	6.48333	6.43667	6.47667	8.19667	6.47667	1.76	0.18948	8.85361e-16	0.000207306	8.85361e-16
LECT1	10.9733	6.91333	6.76	6.73667	10.2567	6.73667	6.60333	7.10333	4.37	0.071483	9.29249e-16	0.00519076	9.29249e-16
C630002C17RIK	10.4133	10.9933	7.07333	6.59	10.4967	10.5033	7.45667	6.66333	4.40333	0.901169	9.51298e-16	0.0441191	9.51298e-16
EPB4.1L3	8.74	8.95	6.7	8.55667	7.91333	8.87	6.67333	9.01	2.33667	0.0228227	9.53163e-16	7.06097e-07	9.53163e-16
LMO2	6.73	7.46	11.3433	8.08667	7.29	7.65	11.5733	8.12333	4.84333	0.0148786	9.62376e-16	0.27983	9.62376e-16
A730017C20RIK	10.1667	7.41667	6.55333	8.41	10.7233	7.72	6.81	8.97667	4.17	4.41959e-05	1.03077e-15	0.353781	1.03077e-15
B230343A10RIK	6.70667	9.73	6.68333	6.66333	7.36	9.89667	6.65333	6.73667	3.24333	0.00776399	1.05507e-15	0.0173504	1.05507e-15
POU3F4	6.50333	6.60333	6.59	8.28333	6.43333	6.64333	6.62	8.36	1.92667	0.649025	1.09161e-15	0.638903	1.09161e-15
ZFP366	6.63667	6.68667	8.49333	6.65667	6.61333	6.73667	8.3	6.63333	1.88	0.26235	1.14369e-15	0.23037	1.14369e-15
ATP1A2	6.42667	8.52667	6.62	8.56	6.64667	8.41667	6.53	9.35	2.92333	0.00357326	1.1468e-15	0.000182762	1.1468e-15
LOC100046044	13.05	12.59	9.12667	12.3133	11.7167	12.44	8.23333	11.9333	4.81667	5.9033e-07	1.1642e-15	0.000821335	1.1642e-15
4631426J05RIK	11.22	7.28667	10.4367	7.35667	9.51	6.86333	10.6	7.82333	4.35667	0.000446998	1.21227e-15	5.66078e-07	1.21227e-15
PROM2	7.02333	6.53	6.61667	6.55333	8.47333	6.49667	6.66	6.51	1.97667	1.05974e-09	1.24088e-15	2.61184e-12	1.24088e-15
LOC385791	6.48	6.49333	8.23333	6.54333	6.50667	6.54	7.73667	6.51	1.75333	0.00488725	1.32988e-15	0.000118732	1.32988e-15
BOK	6.55667	7.60333	8.93667	6.72667	6.74	7.99333	8.77	6.80333	2.38	0.0253218	1.34695e-15	0.00810999	1.34695e-15
CAPSL	7.67333	6.43	6.46	6.40333	8.64333	6.58667	6.53	6.56667	2.24	2.17059e-07	1.37637e-15	1.19418e-06	1.37637e-15
OVOL2	8.18	6.44333	6.6	6.53333	8.09	6.53333	6.59333	6.49	1.73667	0.747895	1.37951e-15	0.419111	1.37951e-15
PLEKHB1	10.0433	11.09	7.31667	7.07667	11.2033	11.2133	7.72	8.1	4.13667	1.67156e-06	1.40139e-15	0.00286286	1.40139e-15
DKK3	10.1	7.92	6.57333	8.51667	8.99	8.66	6.63667	9.43333	3.52667	0.0231845	1.41421e-15	9.03798e-09	1.41421e-15
CLDN3	8.72	6.49333	6.51667	6.53333	9.52667	6.50667	6.54667	6.52667	3.03333	0.00369319	1.42041e-15	0.000524705	1.42041e-15
CLDN23	9.22333	6.53667	6.59667	6.55	9.77667	6.63	6.57333	6.57667	3.24	0.0333302	1.44416e-15	0.0367909	1.44416e-15
4632401N01RIK	10.14	8.50333	6.53667	6.71667	8.63333	7.63	6.76667	6.81333	3.60333	3.17798e-07	1.49728e-15	5.06517e-08	1.49728e-15
PROCR	6.68667	6.58667	9.11333	6.92	6.55667	6.64667	9.04333	7.07	2.55667	0.965274	1.51226e-15	0.325233	1.51226e-15
KANK3	6.65333	6.61	8.26333	6.63333	6.57667	6.71333	8.32667	6.78	1.75	0.150809	1.53817e-15	0.247171	1.53817e-15
CYFIP2	10.6833	9.56333	6.94	10.41	10.78	9.47	7.46	9.59	3.84	0.326651	1.5901e-15	7.76466e-05	1.5901e-15
ADAM17	9.53	11.1067	10.2967	9.64	9.59	11.1467	10.41	9.93333	1.61667	0.00170617	1.68864e-15	0.0653013	1.68864e-15
A330023F24RIK	6.47	6.49333	9.27	6.66333	6.53	6.52667	8.67	6.61667	2.8	0.0309174	1.69674e-15	0.0030456	1.69674e-15
GM414	9.36333	6.72667	6.53	6.57333	11.9433	6.80667	6.63	7.05333	5.41333	2.44385e-07	1.72888e-15	1.28671e-07	1.72888e-15
USH1C	8.51333	6.56667	6.58	6.44667	9.90667	6.59	6.68	6.59333	3.46	7.15146e-06	1.81547e-15	2.05898e-06	1.81547e-15
CNRIP1	6.58333	9.85	8.90333	10.2067	6.98667	10.0067	8.99667	9.97333	3.62333	0.177644	2.12926e-15	0.0563684	2.12926e-15
RHPN2	10.3867	6.77333	6.98667	6.96667	9.36667	6.77	6.7	6.82667	3.68667	0.000174575	2.22138e-15	0.000888342	2.22138e-15
ARHGAP24	7.17333	8.58	6.84	7.10333	7.51	8.90667	6.68	7.92667	2.22667	4.93454e-07	2.36363e-15	3.78307e-06	2.36363e-15
LY6E	7.40333	6.75333	9.40667	7.14	7.93	6.97667	9.75333	7.27333	3	9.76289e-05	2.38105e-15	0.150229	2.38105e-15
EPHA7	10.92	8.09	7.09667	10.2833	9.21667	7.70667	6.67333	9.68667	4.24667	2.84455e-08	2.44557e-15	4.34325e-05	2.44557e-15
HSPA12B	6.80333	7.57333	10.2733	8.76667	6.8	7.87667	10.5367	8.76667	3.73667	0.0838075	2.49074e-15	0.351444	2.49074e-15
BC028528	7.26	7.85333	10.9067	9.33	7.01667	8.28	10.9567	9.18667	3.94	0.784952	2.55922e-15	0.0464644	2.55922e-15
ANK3	7.45667	8.54	6.63	7.04	7.53	8.78333	6.78667	6.69	2.15333	0.493227	2.59671e-15	0.00102618	2.59671e-15
SFRP2	9.89667	8.73	6.99	10.93	9.37	7.56667	6.73333	10.2867	4.19667	6.29167e-07	2.62685e-15	0.00921308	2.62685e-15
TEKT1	7.12333	6.52333	6.57333	6.57	8.18	6.50667	6.58667	6.55	1.67333	5.99487e-08	2.66057e-15	2.10267e-10	2.66057e-15
REX3	11.54	10.4933	7.37667	10.75	11.7667	10.0667	7.13	10.8067	4.63667	0.319504	2.6651e-15	0.105814	2.6651e-15
COL6A3	6.88	8.76333	6.66	8.33667	6.59667	8.79	6.67	8.46667	2.19333	0.601107	2.689e-15	0.0852394	2.689e-15
ST3GAL6	6.74	6.61667	8.89667	6.89333	6.67	6.56667	8.83	6.9	2.33	0.411916	2.7583e-15	0.952607	2.7583e-15
PERP	8.84667	6.65	6.64667	6.81667	9.88	6.65333	6.52	6.99	3.36	0.000872861	2.81994e-15	5.3817e-05	2.81994e-15
VAT1L	6.56667	9.52667	6.62	6.70667	6.72	9.89667	6.78667	6.55333	3.34333	0.0979293	2.98136e-15	0.154954	2.98136e-15
SEMA6A	7.53	7.09667	8.35	7.25	6.87667	7.04667	8.58333	7.33667	1.70667	0.00902149	2.99764e-15	2.24055e-07	2.99764e-15
SRGAP3	9.35667	8.42333	6.6	8.57667	9.07667	8.18667	6.56667	8.18	2.79	0.00057294	2.99805e-15	0.174247	2.99805e-15
ITGA2	6.65333	9.99	9.92667	6.78667	6.86333	9.98	9.6	6.83	3.33667	0.819518	3.24106e-15	0.237838	3.24106e-15
IRF6	9.06333	6.92667	6.65667	6.64667	8.50667	7.91333	6.64	6.6	2.46333	0.0909972	3.25512e-15	1.12578e-07	3.25512e-15
DOCK7	8.77333	9.01667	6.74	8.97667	8.78	9.06333	6.64333	8.86667	2.42	0.505761	3.45369e-15	0.709031	3.45369e-15
CAR12	7.56	6.69	6.6	6.70333	9.08667	6.74	6.74	6.66333	2.48667	2.22022e-08	3.5085e-15	7.03638e-10	3.5085e-15
CDO1	10.0033	7.22333	7.11667	8.60667	9.89333	7.04667	6.93333	8.73	3.07	0.234804	3.51772e-15	0.39758	3.51772e-15
MYO10	7.20333	7.32333	8.98333	7.02333	7.25	7.30667	8.96333	7.33667	1.96	0.0846934	3.66028e-15	0.050506	3.66028e-15
ECE1	8.36333	8.64	10.25	8.06	8.33333	8.55333	10.4767	8.01333	2.46333	0.768761	3.7593e-15	0.185534	3.7593e-15
SLC1A2	6.58333	6.77333	6.65333	8.60667	6.58	6.70667	6.60333	8.68667	2.10667	0.846339	3.76463e-15	0.741952	3.76463e-15
IGFBP5	11.47	8.37667	7.25667	11.3733	11.0667	7.72333	6.90667	10.9967	4.56333	0.000867758	3.80776e-15	0.747251	3.80776e-15
6230425C21RIK	6.45333	7.23	9.28333	6.61333	6.54	7.11	9.34	6.7	2.88667	0.682895	3.84852e-15	0.64606	3.84852e-15
EMCN	6.71333	7.26667	10.8333	10.5333	6.59333	6.9	11.3	9.03333	4.70667	0.00287315	3.88259e-15	7.84932e-05	3.88259e-15
SALL3	9.53667	6.54667	6.56333	6.49667	8.53	6.57333	6.62333	6.65	3.04	0.00744033	3.97983e-15	1.58153e-05	3.97983e-15
PCP4L1	8.28	6.63333	9.94	7.47667	7.19667	6.93	10.55	8.24	3.91667	0.0688113	4.09171e-15	6.13954e-07	4.09171e-15
NR2E1	9.36333	6.57333	6.59667	6.47667	6.61	6.54667	6.50333	6.50667	2.88667	1.84509e-12	4.09709e-15	1.1397e-14	4.09709e-15
DBI	11.3533	12.1733	10.6367	10.6367	11.1467	12.1367	10.4167	10.6033	1.75667	0.00514544	4.20581e-15	0.186278	4.20581e-15
5930412G12RIK	6.43333	6.78333	6.90667	8.40667	6.8	6.59667	6.69	8.77333	2.34	0.107699	4.22341e-15	0.000287171	4.22341e-15
VMO1	11.3433	6.71	6.56667	6.66	10.26	6.59667	6.57667	6.83	4.77667	0.0292913	4.343e-15	0.00305885	4.343e-15
NDRG2	10.73	9.89667	6.82333	8.90333	10.46	10.03	7.10667	9.74333	3.90667	0.00788235	4.42999e-15	0.00176789	4.42999e-15
IFI44	6.6	6.50333	8.84333	6.56	6.63	6.58	9.38333	6.59333	2.88	0.0188767	4.50284e-15	0.0363117	4.50284e-15
PTP4A3	6.70667	6.56333	8.39333	6.55333	6.66667	6.72	8.78	6.75	2.22667	0.00275508	4.58915e-15	0.055326	4.58915e-15
IRX2	7.01	6.74	6.51333	8.42333	7.96	6.68333	6.58333	8.3	1.91	0.000159032	4.82878e-15	3.54015e-07	4.82878e-15
COL9A2	11.82	10.7833	7.72667	11.44	11.8667	10.53	8.01333	11.6867	4.14	0.395585	4.84172e-15	0.199181	4.84172e-15
ABCA8A	6.43	8.40667	6.61667	6.41667	6.48333	8.1	6.53333	6.4	2.00667	0.072572	5.00223e-15	0.0686379	5.00223e-15
TMOD1	9.44333	6.55667	6.48667	6.48333	9.70333	6.58667	6.68333	6.58	3.22	0.0794763	5.08792e-15	0.732764	5.08792e-15
LOC381283	9.29667	10.2267	6.71333	8.35333	9.33	10.16	6.62667	7.99	3.6	0.144968	5.18983e-15	0.355064	5.18983e-15
TACSTD1	11.6567	6.92333	6.67667	6.64	11.7667	7.18	6.9	7.12	5.12667	0.0474412	5.20788e-15	0.764032	5.20788e-15
ELTD1	6.57	6.52	8.85	6.49667	6.53667	6.62	9.26333	6.54667	2.76667	0.0584578	5.26841e-15	0.121679	5.26841e-15
STARD13	8.11667	10.1067	8.36667	7.24	7.66333	10.4567	8.62667	7.59	3.21667	0.069828	5.47297e-15	0.00105878	5.47297e-15
AW555464	10.7367	9.57333	7.2	10.0933	10.99	9.64	6.96	9.81	4.03	0.556775	6.05188e-15	0.118582	6.05188e-15
DLGAP1	7.27667	7.88	6.59667	7.15333	6.90333	8.27	6.60333	7.27333	1.67333	0.281434	6.20413e-15	3.40726e-06	6.20413e-15
BZW2	8.72	10.29	8.74333	9.16667	8.89667	10.4233	8.16333	8.87667	2.26	0.005461	6.34062e-15	2.98936e-05	6.34062e-15
9030425E11RIK	6.71667	6.96333	6.79	9.34	6.53	6.84667	6.81333	8.91	2.81	0.0114432	6.78603e-15	0.113362	6.78603e-15
4833405F18RIK	7.17333	7.07	6.47667	9.77333	6.8	7.30667	6.69333	10.57	4.09333	0.0225962	7.04426e-15	0.00226867	7.04426e-15
TMEM132C	10.6633	7.06	6.56667	9.43333	9.51667	6.86	6.6	9.3	4.09667	0.00121808	7.54304e-15	0.00145199	7.54304e-15
LOC100048710	6.43	6.49333	10.0833	6.41667	6.52	6.5	10.0633	6.43	3.66667	0.817922	8.1145e-15	0.979877	8.1145e-15
MMP16	7.83333	8.18333	6.71	9.75	7.53667	8.29667	6.55333	8.55667	3.19667	4.12594e-06	8.14915e-15	2.55305e-06	8.14915e-15
PPP2R2B	8.12667	7.61	6.50333	6.60333	9.47333	7.32	6.59333	6.97667	2.97	2.7263e-06	8.22873e-15	8.03827e-08	8.22873e-15
LGALS1	10.23	10.8967	7.75333	11.1633	9.29667	11.14	8.37	11.0433	3.41	0.535039	8.94427e-15	1.6669e-05	8.94427e-15
TMSB4X	10.7667	11.1267	12.4133	10.17	11.1933	11.2733	12.26	11.0833	2.24333	2.95734e-07	9.23257e-15	4.77649e-07	9.23257e-15
LOC278188	7.1	10.1733	9.41	8.01	7.48667	10.38	9.36	8.12667	3.28	0.0348487	9.28256e-15	0.224577	9.28256e-15
SNAP91	8.15	6.62333	6.58	6.80667	7.07333	6.6	6.59667	6.59	1.57	1.47587e-09	9.54857e-15	2.38085e-10	9.54857e-15
GLI3	8.45333	7.97	7.08	9.42667	7.64667	7.97667	7.06	8.89	2.36667	1.61762e-06	9.7766e-15	1.71393e-05	9.7766e-15
HHEX	6.54	6.71	9.50333	6.53667	6.69	6.94667	9.39333	6.62	2.96667	0.249141	1.02582e-14	0.436079	1.02582e-14
GPC3	10.6933	8.76667	6.75333	10.1033	10.8367	8.36333	6.74	10.06	4.09667	0.425224	1.07478e-14	0.271904	1.07478e-14
TNS3	11.5733	10.9367	8.75333	9.89667	10.73	10.6967	8.45667	9.72667	3.11667	1.2011e-05	1.08815e-14	0.00555918	1.08815e-14
OTOG	11.0667	6.55667	6.65333	6.48333	11.7533	7.23333	6.56667	6.97667	5.27	0.00304886	1.10823e-14	0.146789	1.10823e-14
HSPA12A	7.31333	9.91	7.02333	8.47333	8.36	10.1333	7.23333	8.08667	3.11	0.000868419	1.11476e-14	1.43289e-05	1.11476e-14
2610024B07RIK	7.28	8.71333	7.05333	7.47	7.55	8.69	7.06	7.78	1.66	0.00212466	1.12014e-14	0.0117154	1.12014e-14
COL11A1	9.74667	8.83	6.81	8.80333	9.03667	8.42	6.88333	9.09333	2.93667	0.0067348	1.15947e-14	9.99107e-05	1.15947e-14
TMEM30B	10.2267	6.51667	6.57333	7.27	9.24	6.49667	6.48667	6.64	3.74	0.000105944	1.15949e-14	0.00244462	1.15949e-14
WBSCR17	6.7	8.69333	6.63	7.66667	6.86	8.76667	6.77333	6.94	2.13667	0.107422	1.19361e-14	2.74346e-05	1.19361e-14
EPYC	11.76	6.77667	6.69667	6.68333	6.85	6.66667	6.51	7.11	5.25	1.16292e-11	1.19704e-14	2.0175e-14	1.19704e-14
FKBP1A	9.02667	10.1467	10.45	8.63667	8.99333	10.4667	10.4233	8.49667	1.97	0.564718	1.21348e-14	0.030021	1.21348e-14
LOC98434	6.60333	6.88333	6.52667	9.61	6.63	7.13	6.49667	9.33667	3.11333	0.923045	1.22865e-14	0.161682	1.22865e-14
F11R	8	6.52	8.82667	6.49333	8.09667	6.52	8.83667	6.6	2.34333	0.407695	1.23286e-14	0.894809	1.23286e-14
LDB2	8.57333	7.25	8.73	7.43333	6.95333	7.89	9.02667	7.67667	2.07333	0.00589589	1.29237e-14	3.58141e-13	1.29237e-14
DOK4	7.83	7.18	10.4067	7.55	7.31667	7.18667	10.2267	7.63667	3.22667	0.0769803	1.29715e-14	0.0718836	1.29715e-14
LOC100044150	6.73	9.07667	6.56333	6.95333	6.72333	8.88333	6.65	6.74667	2.51333	0.215971	1.31244e-14	0.296294	1.31244e-14
EG433229	11.73	11.6233	9.16	10.71	11.8933	11.5933	9.13667	11.16	2.75667	0.0517453	1.33704e-14	0.0696945	1.33704e-14
PCDH1	7.20667	7.34	9.37333	6.89667	7.43333	7.53667	9.19667	6.73667	2.63667	0.720831	1.38374e-14	0.043398	1.38374e-14
PLCXD3	6.69	6.65	6.56333	7.34667	6.85	6.57	6.50333	8.11333	1.61	8.46416e-06	1.41527e-14	8.75924e-08	1.41527e-14
MAPK11	6.58	7.25	9.28667	6.81667	6.54333	7.25333	8.81667	6.68333	2.74333	0.0219635	1.41555e-14	0.0650647	1.41555e-14
TRIM25	9.29333	9.37	10.6333	7.07	9.69333	9.53	10.7167	7.47	3.64667	0.00431548	1.46016e-14	0.383	1.46016e-14
PRKCH	7.35	6.64	9.11333	6.8	6.93667	6.68	9.19333	6.68	2.55333	0.131897	1.55564e-14	0.0636514	1.55564e-14
D930017K21RIK	8.72333	7.60333	6.59333	6.62	8.8	7.56333	6.58333	6.60667	2.21667	0.954127	1.56149e-14	0.896578	1.56149e-14
LYPD6	8.01667	7.2	6.67333	8.95333	7.04333	7.91333	6.69	9.49333	2.82	0.22864	1.62055e-14	9.78945e-08	1.62055e-14
DYNLRB2	7.39667	6.48333	6.54667	6.50667	9.28	6.66	6.59333	6.78667	2.79667	1.47949e-09	1.65652e-14	8.4366e-10	1.65652e-14
SPECC1	7.58333	9.35333	6.98333	7.96	8.08	9.58333	6.93333	7.3	2.65	0.944964	1.67413e-14	2.7157e-05	1.67413e-14
ABLIM1	7.13667	7.21333	8.21667	7.35667	6.99333	7.16667	8.55667	7.78667	1.56333	0.000485078	1.67922e-14	2.20193e-05	1.67922e-14
SLC2A1	10.5767	9.69	12.57	9.55667	10.5433	9.20333	12.84	9.81667	3.63667	0.976282	1.69268e-14	0.0166308	1.69268e-14
LEF1	6.57667	7.22667	9.01667	9.18333	6.76667	7.13	8.97	8.33667	2.60667	0.00664807	1.69277e-14	0.000206196	1.69277e-14
ILDR1	8.35667	6.54	6.54667	6.49	8.13667	6.55	6.6	6.49333	1.86667	0.435275	1.76714e-14	0.217227	1.76714e-14
MCF2L	7.46333	6.87667	8.42333	6.75667	7.52	6.68667	8.73333	6.83	2.04667	0.205989	1.80124e-14	0.0161521	1.80124e-14
DCN	8.97	8.43667	6.63667	9.58	7.05	8.62333	6.77333	10.2433	3.60667	0.00639054	1.83254e-14	6.64867e-09	1.83254e-14
ENTPD1	6.47	6.61	8.47667	6.64667	6.56333	6.58	8.93	6.79333	2.46	0.0125046	1.85962e-14	0.0596248	1.85962e-14
NOPE	8.80667	7.61	6.80333	10.2467	8.07333	7.21333	6.74	10.1367	3.50667	0.00131249	1.86339e-14	0.0437122	1.86339e-14
ADAMTS19	8.3	6.58333	6.52	6.67667	8.70667	6.5	6.49667	6.61333	2.21	0.294212	1.87474e-14	0.0171606	1.87474e-14
ITGB4	7.81667	8.28	6.61	6.56667	8.17667	8.58667	6.58667	6.57667	2.02	0.00795069	1.9114e-14	0.044554	1.9114e-14
RGS3	6.55	6.64333	7.55667	6.70333	6.56667	6.63	7.55667	6.63	1.00667	0.519983	2.08112e-14	0.660003	2.08112e-14
SIX2	9.75	6.85667	6.58333	7.23	9.19333	7.09333	6.67667	9.78	3.19667	8.80838e-07	2.09934e-14	6.67873e-10	2.09934e-14
C130076O07RIK	7.62333	8.08	6.77	6.73333	7.10333	8.19	6.66	6.61	1.58	0.000771935	2.11275e-14	0.000303114	2.11275e-14
CLIC4	9.24	10.4367	11.4667	11.2467	9.78667	10.6133	11.6467	10.5767	2.40667	0.247821	2.24848e-14	1.29494e-06	2.24848e-14
COL6A1	6.49667	6.55667	6.53	7.16	6.47333	6.68333	6.54333	8.07667	1.60333	2.80308e-07	2.30162e-14	1.71113e-08	2.30162e-14
DAB2IP	9.31333	7.77333	9.97333	8.58	8.95333	7.92333	10.2033	8.53667	2.43	0.915549	2.4743e-14	0.00665473	2.4743e-14
2610304F08RIK	10.0967	6.55333	6.63	7.21	8.62	6.57333	6.44	8.25	3.65667	0.0637407	2.51699e-14	4.25914e-08	2.51699e-14
NRP1	7.06667	8.45333	10.6833	9.12333	7.22	8.39667	10.9267	9.61667	3.86	0.0316191	2.53266e-14	0.215886	2.53266e-14
SLC6A14	7.16667	6.39	6.56333	6.49333	8.48667	6.48	6.47667	6.5	2.09667	2.04889e-07	2.55584e-14	1.37053e-09	2.55584e-14
LXN	7.24667	7.00667	8.9	7.01	6.81	6.91667	8.85667	6.98333	2.09	0.014103	2.69334e-14	0.0520202	2.69334e-14
5730409N16RIK	10.2567	7.20333	6.8	9.60667	9.64	7.19333	6.82	8.86	3.45667	0.00145195	2.78337e-14	0.0110654	2.78337e-14
6430524C05RIK	9.52	6.70667	6.61667	7.92333	9.01	6.99	6.53	8.96	2.99	0.0275596	3.06213e-14	1.42774e-05	3.06213e-14
D230050P06	6.47	6.44333	8.35333	6.49333	6.42	6.47667	8.34333	6.48333	1.93333	0.868823	3.06426e-14	0.960524	3.06426e-14
TMPRSS3	10.02	6.71	6.82	6.67667	9.42667	6.62333	6.48	6.66333	3.54	0.010247	3.10089e-14	0.127503	3.10089e-14
9130221D24RIK	7.83	6.57	6.56	6.51333	7.54333	6.50333	6.52667	6.48667	1.34333	0.00736304	3.12423e-14	0.045133	3.12423e-14
NALCN	7.57667	7.09667	6.68667	8.58	8.17333	7.59667	6.59333	8.81333	2.22	1.42575e-05	3.12628e-14	0.000799801	3.12628e-14
CTSA	6.83	6.88	8.99667	7.12333	6.93667	7.04667	9.21	7.43333	2.38	0.00469404	3.15229e-14	0.687537	3.15229e-14
ZFH4	7.27	6.97	6.48333	8.91	7.10667	6.99333	6.48667	9.25	2.76667	0.452769	3.18714e-14	0.0938582	3.18714e-14
BEX1	11.2133	10.2933	7.41333	10.47	11.2767	9.84667	7.05	10.65	4.22667	0.185998	3.18932e-14	0.118372	3.18932e-14
PTGDS	7.97	6.55	6.76667	6.64333	8.89667	6.73	6.72333	6.90667	2.34667	5.76983e-06	3.29918e-14	2.72421e-05	3.29918e-14
FOXQ1	7.73333	7.14667	11.0433	9.79333	10.1433	6.61	11.28	6.79333	4.67	0.0483398	3.39714e-14	4.86911e-11	3.39714e-14
1110032E23RIK	6.64	8.82333	8.8	6.61333	6.59667	9.54	8.61	6.61	2.94333	0.149942	3.45142e-14	0.00428911	3.45142e-14
LOC100047749	6.43	6.95333	8.94	6.80333	6.50667	8.12	9.09333	6.67333	2.66333	0.000225613	3.48879e-14	1.74494e-05	3.48879e-14
BC011467	7.18333	6.57	8.99	6.60333	7.1	6.82667	9.35667	6.6	2.78667	0.0749947	3.59212e-14	0.119441	3.59212e-14
CRABP2	9.38667	7.24	6.66333	8.74667	7.74333	6.96333	6.74667	8.56333	2.72333	2.06884e-07	3.63468e-14	6.24247e-08	3.63468e-14
LGI4	6.59	8.20667	6.58667	6.46333	6.55667	8.47667	6.72	6.47333	2.01333	0.0878699	3.64286e-14	0.206677	3.64286e-14
ALDH2	11.4733	11.4867	8.46333	11.63	11.0767	11.3967	9.04667	11.9133	3.45	0.259694	3.67882e-14	0.00333645	3.67882e-14
PEG3	9.56667	9.62333	7.55333	10.0633	9.96333	9.34	7.44333	10.27	2.82667	0.463299	3.89514e-14	0.0142782	3.89514e-14
GCAP26	7.77	7.15	10.6233	8.11333	9.17333	6.81667	11.21	8.42	4.39333	0.000112459	3.90457e-14	0.000103163	3.90457e-14
DDR2	6.57333	6.64	6.55667	8.4	6.45667	6.80333	6.64333	8.1	1.94333	0.402886	3.92852e-14	0.0161823	3.92852e-14
WWC1	8.61667	6.78333	6.56	6.80667	8.85667	6.82	6.57667	6.66	2.29667	0.551601	3.99445e-14	0.201554	3.99445e-14
HLX	6.50333	6.54	8.1	6.49333	6.55333	6.55	7.92667	6.47333	1.62667	0.461227	4.08872e-14	0.333794	4.08872e-14
6330403K07RIK	11.3	10.98	7.32667	11.3833	9.79	10.72	7.21333	10.94	4.17	5.46759e-05	4.17949e-14	0.0011379	4.17949e-14
EPHA1	7.61333	6.55667	6.75667	6.63667	7.73	6.59	6.87333	6.71667	1.17333	0.0100275	4.24241e-14	0.725235	4.24241e-14
LOC100041103	8.96	6.92333	10.2933	7.80667	9.66	7.32	10.26	9.20333	3.37	7.91259e-07	4.25917e-14	7.97403e-05	4.25917e-14
PLEKHA1	9.12	10.22	10.56	8.83667	9.05333	10.6333	10.7067	8.69333	2.01333	0.135211	4.26941e-14	0.0120812	4.26941e-14
MMP15	9.17333	11.2433	10.7733	8.54333	9.44333	11.38	10.53	8.85667	2.83667	0.113877	4.51325e-14	0.0537965	4.51325e-14
A330042I21RIK	6.55	6.46	8.84333	6.4	6.51333	6.50667	8.57667	6.47	2.44333	0.491064	4.52597e-14	0.294676	4.52597e-14
NTNG1	6.70667	8.22	6.61333	6.69333	6.64	8.27667	6.65667	6.77333	1.66333	0.552213	4.53682e-14	0.696117	4.53682e-14
DGKZ	6.72333	6.92333	7.60667	6.86333	6.75333	6.99333	7.76667	6.94667	1.04333	0.0033978	4.54233e-14	0.346877	4.54233e-14
EMID1	9.24667	9.12333	7.74667	7.57333	9.73333	9.83333	7.70667	7.43667	2.39667	0.00112569	4.61312e-14	0.000575236	4.61312e-14
PRKD2	8.55667	8.14667	11.1633	9.02667	8.56667	8.19	10.9567	9.02	3.01667	0.608789	4.69554e-14	0.659092	4.69554e-14
SOX10	9.35667	10.27	6.69333	6.56333	9.33333	10.04	6.76667	6.55	3.72	0.663637	4.93638e-14	0.791269	4.93638e-14
GJA4	6.46667	6.61	8.73667	6.60333	6.47333	6.86667	9.02333	6.63	2.55667	0.0511493	5.15772e-14	0.352003	5.15772e-14
BMPR1A	9.51333	9.37667	6.68333	9.40333	9.14	9.10667	6.59	9.21333	2.92333	0.010235	5.17341e-14	0.650635	5.17341e-14
MYH14	8.81667	7.83667	6.56	6.55333	8.4	8.12333	6.66333	6.82667	2.26333	0.311203	5.20199e-14	0.00195868	5.20199e-14
ODZ3	8.67	9.59667	6.6	9.22	8.93333	9.73333	6.85333	9.18667	3.13333	0.0640681	5.34854e-14	0.51954	5.34854e-14
AKR1C14	6.52667	6.50333	8.17	6.76333	6.48	6.56667	8.72	6.97667	2.24	0.00279523	5.40984e-14	0.00855989	5.40984e-14
CXADR	9.60667	7.21	6.84	10.0333	9.67	6.95	6.71	9.04333	3.32333	0.00267663	5.48803e-14	0.00553179	5.48803e-14
SLC15A2	9.77333	7.53667	6.67	6.92	9.17	6.97	6.64667	7.84667	3.12667	0.380369	5.50662e-14	4.42414e-06	5.50662e-14
1200015N20RIK	6.56333	6.62333	8.69	7.73667	6.78667	6.53333	8.93333	8.16	2.4	0.00691437	5.5243e-14	0.0785144	5.5243e-14
SLC39A8	9.30667	7.40333	11.24	8.49667	7.98333	7.43	11.29	7.87	3.88667	0.000264588	5.59438e-14	0.000474477	5.59438e-14
NBL1	6.94667	6.75667	6.68667	8.54333	6.79333	6.73333	6.59333	8.78	2.18667	0.887188	5.59874e-14	0.126967	5.59874e-14
PREI4	7.8	8.20333	8.88333	7.63333	7.77667	8.15	9.57	7.39333	2.17667	0.0579625	5.65706e-14	1.0777e-05	5.65706e-14
FAT1	9.36333	8.95	6.82	9.04667	9.12	8.65333	6.86667	8.82	2.54333	0.0146846	5.78895e-14	0.28793	5.78895e-14
CDS1	9.13333	6.68	6.49	6.87667	8.46	6.74667	6.55	6.83667	2.64333	0.0358378	5.88337e-14	0.00213189	5.88337e-14
D130026O08RIK	10.47	9.67333	6.81667	9.80333	10.1767	9.29333	6.97667	9.53	3.65333	0.0467962	6.05693e-14	0.19517	6.05693e-14
EDNRB	8.01333	12.2867	8.71	7.45667	8.68333	12.0833	8.96333	8.11667	4.83	0.01088	6.08934e-14	0.0623769	6.08934e-14
5830411I20	7.66	9.36667	7.30667	8.32333	8.11	9.45333	6.87667	8.75667	2.57667	0.0377409	6.11118e-14	0.000232739	6.11118e-14
HDGFRP3	7.01333	7.06667	8.32	6.89333	7.37	7.05	8.28	6.75667	1.56333	0.319242	6.16712e-14	0.00242621	6.16712e-14
9530095P18RIK	8.15333	6.49667	6.52	6.48667	8.21667	6.63667	6.56333	6.52667	1.73	0.170566	6.19162e-14	0.882027	6.19162e-14
SLCO2B1	6.71667	7.75333	11.19	6.93	7.58	8.11667	11.5133	6.90667	4.79667	0.0074913	6.28671e-14	0.135178	6.28671e-14
KDR	6.52	6.55333	8.86333	6.48	7.28667	6.52333	9.14667	6.59	2.66667	0.00121469	6.36143e-14	0.0069462	6.36143e-14
LRRFIP1	6.74	6.69333	8.18	6.88	6.57333	6.77	8.19333	6.89667	1.62	0.736249	6.38098e-14	0.266852	6.38098e-14
CLDN7	9.65	6.79	7.04	6.84333	9.95667	7.06667	7.09333	6.91333	3.16667	0.0582071	6.41374e-14	0.627722	6.41374e-14
ARPC1B	7.68333	11.11	10.2767	8.86	8.32	11.32	10.3967	9.25667	3.63667	0.00112597	6.70648e-14	0.195357	6.70648e-14
EG666387	11.0633	10.2667	7.12333	10.4567	10.8033	10.05	7.28333	10.21	3.94	0.18581	6.85562e-14	0.428125	6.85562e-14
REPS2	6.69333	6.52333	6.52333	7.77	6.93	6.6	6.50333	8.29333	1.79	0.000248492	6.95065e-14	0.00245333	6.95065e-14
SLC1A3	9.09	8.34333	6.68333	10.77	9.80333	7.95333	6.79667	11.18	4.49667	0.0741765	7.27136e-14	0.017991	7.27136e-14
PEX11A	8.18333	7.75	6.60667	7.79	8.01333	7.87333	6.75667	7.93667	1.57667	0.127106	7.30621e-14	0.0264672	7.30621e-14
NCAM1	6.62333	7.95667	6.64	6.67667	6.58333	8.21	6.68667	6.86667	1.62667	0.0192461	7.31687e-14	0.107623	7.31687e-14
COL8A2	6.61	6.59333	6.61333	8.31	6.67333	6.64667	6.6	8.67333	2.08	0.0586263	7.35964e-14	0.134256	7.35964e-14
DAPL1	8.42667	6.6	6.54333	6.54333	9.24	6.62333	6.63	6.56667	2.69667	0.00342175	7.37664e-14	0.00195371	7.37664e-14
LOC626152	7.66	6.54	6.56667	6.56	9.92333	6.50333	6.56667	6.55	3.42	5.10852e-07	7.43061e-14	2.3897e-09	7.43061e-14
OTX2	8.54333	6.54	6.57333	6.53667	8.62667	6.47667	6.6	6.44	2.18667	0.845602	7.43951e-14	0.73712	7.43951e-14
SLC24A3	9.26	6.62333	6.53333	7.06	7.62	6.63667	6.58	7.56667	2.72667	0.00012844	7.51377e-14	9.78881e-10	7.51377e-14
CNTN1	10.0267	8.09	6.56667	7.22667	9.94	7.37	6.78	6.82	3.46	0.0146018	7.5637e-14	0.0136542	7.5637e-14
TCEAL5	10.1433	8.06333	6.71667	9.45333	10.4233	7.31	6.86667	9.38333	3.70667	0.330215	7.81004e-14	0.00853629	7.81004e-14
INHBA	8.94	6.56333	6.56	6.62	8.46333	6.51667	6.64667	6.73667	2.42333	0.233161	7.8504e-14	0.018013	7.8504e-14
MAL	9.19667	9.88	8.41667	6.65	9.29667	10.4133	8.68667	6.96333	3.76333	0.00302077	7.97504e-14	0.398468	7.97504e-14
ISL1	10.5067	7.61667	6.59	7.47	9.47333	6.65667	6.63	6.59333	3.91667	1.47195e-06	7.99978e-14	0.00335264	7.99978e-14
ADH1	6.52	6.51667	9.41667	6.92333	6.89	6.47333	8.58	6.62333	2.94333	0.013065	8.07148e-14	0.000217358	8.07148e-14
ZFP339	8.91	6.45667	6.51333	6.51333	8.65333	6.46667	6.52	6.46667	2.45333	0.325797	8.07691e-14	0.51464	8.07691e-14
CAV1	6.79	6.58	10.7	8.74	7.25667	6.98	10.7033	9.22667	4.12333	0.00869646	8.13463e-14	0.418588	8.13463e-14
FZD4	6.89	6.58333	7.55667	6.46333	6.79	6.58333	7.89667	6.52333	1.43333	0.0465078	8.13941e-14	0.00256762	8.13941e-14
ZDHHC14	8.54	6.79333	6.68333	6.61333	7.11	6.75333	6.75333	6.6	1.94	2.42617e-08	8.25987e-14	9.40909e-11	8.25987e-14
KCTD17	8.12333	8.73	9.93	8.44333	8.27333	8.88667	9.96	8.47	1.83667	0.0745581	8.37697e-14	0.639498	8.37697e-14
NOD1	7.09	9.07333	9.97667	7.56333	7.57	9.33	9.96333	7.88333	2.88667	0.00364496	8.41327e-14	0.188419	8.41327e-14
INSC	6.73	8.83667	6.63	6.43333	7.05	8.73667	6.68333	6.54	2.40333	0.169936	8.62822e-14	0.201802	8.62822e-14
NAALAD2	6.86667	9.19333	7.86333	10.5467	7.05333	9.78	7.49	10.1	3.68	0.90539	8.66077e-14	0.00468072	8.66077e-14
RARRES2	6.87	8.51	6.68333	7.56667	7.30667	9.46667	6.82	8.01333	2.78333	5.00217e-07	8.7275e-14	0.00208548	8.7275e-14
ADCY4	6.52667	6.72667	9.36333	8.42333	6.52	6.75333	9.66	8.02667	3.14	0.820313	8.78947e-14	0.0792693	8.78947e-14
FBXO32	8.68333	6.66667	6.71333	6.65	8.89667	6.89333	6.82667	6.79667	2.24667	0.0135284	8.89216e-14	0.906255	8.89216e-14
A430107O13RIK	6.42	6.51333	6.47	7.53333	6.47667	6.60667	6.62	8.27	1.85	1.79165e-05	8.96488e-14	0.00010309	8.96488e-14
LAMC1	8.74333	11.2067	10.37	9.34333	9.17333	10.9967	10.4833	9.90333	2.46333	0.00143724	9.22025e-14	0.00113019	9.22025e-14
VGLL3	6.8	7.89333	6.46	6.58	7.29	8.72	6.54	6.63333	2.26	2.87535e-06	9.37483e-14	0.000165202	9.37483e-14
ELOVL6	7.48667	7.90333	6.73333	7.31	7.11333	7.80667	6.75333	6.81667	1.17	4.90553e-07	9.40331e-14	3.59234e-05	9.40331e-14
NPR3	6.74333	9.41333	7.20667	6.50333	7.41333	9.11333	7.82667	6.52667	2.91	0.00347018	9.55997e-14	0.000547298	9.55997e-14
RORC	8.79667	6.57	6.69	6.67	8.66	6.61667	6.67667	6.91667	2.22667	0.581899	9.61069e-14	0.234834	9.61069e-14
MDGA2	6.66333	8.06333	7	8.48	6.74	7.81667	7.06	7.66333	1.81667	4.77606e-05	9.77051e-14	3.1009e-06	9.77051e-14
GAS2	9.15333	7.26667	6.76	7.17	9.49	7.5	6.68667	7.17333	2.80333	0.10043	9.84895e-14	0.188804	9.84895e-14
BC030183	6.66667	6.77667	8.39	6.69	6.58	6.74333	8.39667	6.75	1.81667	0.804575	9.94501e-14	0.794736	9.94501e-14
CDH4	9.33333	6.78	6.72333	6.65667	8.06333	6.59	6.62667	6.55	2.78333	7.30436e-06	1.00736e-13	1.18959e-05	1.00736e-13
CHDH	7.35667	6.78	6.65333	6.56333	8.15333	6.66	6.67667	6.61	1.59	5.79275e-05	1.01131e-13	2.48206e-07	1.01131e-13
BC023892	9.74667	7.75667	6.59333	8.25	9.45	8	6.8	7.60333	3.15333	0.118782	1.04899e-13	0.00161405	1.04899e-13
SNAI3	7.38333	9.35667	7.10333	8.96667	7.21333	9.62667	6.96333	9.13333	2.66333	0.687925	1.06396e-13	0.151895	1.06396e-13
PCBP4	10.6433	11.1133	8.20333	9.72667	10.4633	11.13	7.92667	9.9	3.20333	0.436618	1.10014e-13	0.265474	1.10014e-13
RBPMS	7.18667	6.75667	8.74	7.13333	7.74333	6.87333	8.44333	7.34	1.98333	0.00758613	1.1059e-13	0.000120186	1.1059e-13
H2-D1	7.36667	7.54667	9.10333	7.13667	7.87333	8.02667	9.44	7.31	2.30333	5.72278e-06	1.11001e-13	0.179175	1.11001e-13
APLN	7.31667	6.68667	11	7.06667	7.25	6.65333	10.6867	7.15667	4.34667	0.515225	1.12603e-13	0.698063	1.12603e-13
FOXG1	10.6833	7.16	6.59333	7.16667	7.86667	6.46	6.46333	6.5	4.22333	4.63065e-10	1.198e-13	1.44405e-08	1.198e-13
SERPINE2	9.29	11.74	9.80333	11.4533	10.1433	11.7367	9.53333	11.3933	2.45	0.0806161	1.27067e-13	0.000171933	1.27067e-13
SLC3A2	8.36333	9	10.96	8.78	8.91333	9.11333	11.2867	9.40333	2.92333	3.36333e-05	1.28215e-13	0.0841771	1.28215e-13
HOPX	6.56333	6.51	6.61333	6.55	8.51667	6.78333	6.66333	6.61333	2.00667	9.44933e-13	1.29612e-13	1.33315e-13	1.29612e-13
SLC27A2	8.09333	6.49333	6.56	6.49667	8.12	6.50333	6.50333	6.45333	1.66667	0.760362	1.29619e-13	0.923819	1.29619e-13
LOC100048362	8.28667	8.41667	6.66333	7.89333	8.25333	7.94667	6.58333	7.79	1.83333	0.00264794	1.29782e-13	0.0205233	1.29782e-13
SPATA13	10.4533	9.41	9.79333	8.20333	9.85667	9.36333	10.1333	8.31	2.25	0.378608	1.29924e-13	0.000122359	1.29924e-13
RBP1	9.64333	10.2167	7.33333	10.53	10.6767	10.4633	7.97333	11.44	4.10667	1.11722e-06	1.36762e-13	0.0407873	1.36762e-13
SATB1	8.93	8.2	6.96667	8.45667	9.00667	8.16667	7.22667	8.18667	2.04	0.868632	1.38751e-13	0.0124439	1.38751e-13
NACC2	9.81	9.29667	7.56667	8.72	9.53333	9.26667	7.96667	9.17667	2.24333	0.0186812	1.41528e-13	0.000333509	1.41528e-13
SDC2	10.2167	9.35667	6.81	9.98333	11.16	9.35667	6.82667	10.5233	4.35	0.00379628	1.44858e-13	0.0226956	1.44858e-13
GNGT2	6.52667	6.98	9.90667	6.83667	7.09667	7.14667	9.91667	7.11333	3.39	0.0160648	1.45735e-13	0.241602	1.45735e-13
SPSB4	8.06	7.17	6.77333	8.46	8.54	7.31667	6.77667	9.60333	2.83	4.38204e-06	1.46141e-13	6.33309e-05	1.46141e-13
9430020K01RIK	6.79667	7.48	10.0267	9.27333	6.75	7.60333	10.2867	9.37333	3.53667	0.291437	1.47646e-13	0.759143	1.47646e-13
LOC100047619	7.28333	7.84667	11.73	7.46333	7.34667	7.69667	11.8967	7.25	4.64667	0.814345	1.50379e-13	0.749657	1.50379e-13
KRT8	9.84333	6.62	6.66667	6.61333	10.62	6.63	6.59667	6.68333	4.02333	0.10769	1.50442e-13	0.0691529	1.50442e-13
TNC	8.75333	7.12	6.79333	9.81333	9.30333	7.09667	6.57667	8.16	3.23667	0.00061104	1.51096e-13	2.85555e-07	1.51096e-13
MOD1	8.96	8.63333	6.7	6.90667	9.28	8.08	6.72667	6.72333	2.58	0.217711	1.53919e-13	0.00680319	1.53919e-13
E030049G20RIK	8.73333	6.81667	6.96	7.45	7.62667	6.75333	6.9	8.06667	1.98	0.00254737	1.57142e-13	2.35267e-09	1.57142e-13
SHC1	7.96	8.66667	9.10333	9.4	8.29667	8.68333	9.01333	9.54	1.58	0.0144425	1.58353e-13	0.00532943	1.58353e-13
MEGF9	7.87667	10.7833	7.90667	8.04667	8.01667	11.0433	7.78667	8.73333	3.25667	0.0197703	1.65708e-13	0.0496301	1.65708e-13
KRT23	7.11333	6.78667	6.56667	6.50667	8.86	6.61667	6.51333	6.51333	2.35333	3.02751e-07	1.67863e-13	1.42402e-10	1.67863e-13
LUM	10.5367	7.65	6.5	8.29333	6.90667	7.54333	6.57333	9.6	4.03667	4.14566e-07	1.73189e-13	3.60816e-13	1.73189e-13
1700026D08RIK	6.59	6.46667	6.47	6.50333	8.68	6.61	6.52333	6.49333	2.21333	4.10798e-11	1.73302e-13	8.45703e-13	1.73302e-13
MYL4	6.90333	6.85667	8.93	6.93333	7.12333	6.84	9.01	7.13	2.17	0.0841691	1.73777e-13	0.560333	1.73777e-13
SLC6A6	9.58333	9.23333	11.0067	9.58	9.10333	9.21	11.42	9.42	2.31667	0.31806	1.74463e-13	0.000840858	1.74463e-13
ITM2A	8.27333	8.24333	10.2067	7.15333	6.91333	8.02333	10.1967	7.76667	3.29333	0.00912609	1.76791e-13	2.79149e-06	1.76791e-13
MEF2C	6.62333	8.26333	9.24667	7.17333	7.38667	8.77333	9.43333	7.35333	2.81	2.98478e-05	1.90948e-13	0.0289404	1.90948e-13
GPT2	9.16667	10.27	7.24667	8.95333	9.62667	10.2733	7.11667	9.74667	3.15667	0.00468458	1.93312e-13	0.00564834	1.93312e-13
CLIC6	10.23	6.65	6.69	6.97667	7.08	6.61	6.68333	7.47	3.62	7.34404e-09	1.95958e-13	1.33226e-12	1.95958e-13
SOX18	6.54667	6.55333	9.47333	6.51	6.42	6.55333	9.66667	6.50333	3.24667	0.882335	1.96235e-13	0.727295	1.96235e-13
CLDN9	7.73667	6.8	6.80667	6.72	7.9	6.69667	6.90667	6.75333	1.20333	0.175369	1.99249e-13	0.0730993	1.99249e-13
CYYR1	6.44	6.47667	7.53667	6.48	6.45	6.53333	7.57667	6.47667	1.13667	0.476503	2.08057e-13	0.928482	2.08057e-13
GJE1	7.08	11.9833	7.74667	6.83	7.62	12.4067	8.30333	7.12	5.57667	0.0113066	2.10243e-13	0.926545	2.10243e-13
SLC12A2	11.91	10.38	9.43667	10.06	10.27	10.3433	9.28333	10.7733	2.62667	1.96825e-05	2.12809e-13	6.43279e-11	2.12809e-13
NFIX	8.09333	7.27667	6.78667	8.69333	8.55667	7.41333	6.86	8.88667	2.1	0.00202817	2.13809e-13	0.137448	2.13809e-13
EYA4	8.91333	6.67333	6.50667	7.37667	8.34667	6.58	6.54667	6.69	2.40667	0.000108902	2.21178e-13	0.00220339	2.21178e-13
2810046M22RIK	7.67333	6.84	6.54	9.25	7.73	6.93333	6.58667	10.4367	3.89667	0.00262505	2.25353e-13	0.00145927	2.25353e-13
TPM2	7.85667	7.55	6.61667	8.66333	7.00667	7.83333	6.6	8.20333	2.06333	7.90464e-05	2.3125e-13	2.73922e-06	2.3125e-13
PTPRZ1	7.81667	9.01333	6.67333	6.53	7.75333	9.21333	6.62	6.59	2.68333	0.655843	2.31266e-13	0.620297	2.31266e-13
GIMAP5	6.48	6.42333	7.99333	6.43667	6.43333	6.46333	8.28333	6.52667	1.86	0.111461	2.35071e-13	0.215517	2.35071e-13
GSTA4	10.61	9.87333	7.43333	10.2267	10.9433	9.83	7.81667	10.4767	3.51	0.0240797	2.35957e-13	0.39311	2.35957e-13
5033414K04RIK	7.36667	7.77667	6.80667	10.6	7.12333	7.96667	6.68333	10.5633	3.91667	0.643295	2.36607e-13	0.590923	2.36607e-13
BEX4	10.15	8.61	6.62333	8.59667	10.0867	8.36333	6.65333	9.08333	3.52667	0.594036	2.38316e-13	0.0807549	2.38316e-13
SORBS2	7.42333	6.63667	7.07667	6.80333	8.67	6.78	7.03	6.81667	2.03333	3.00598e-07	2.38819e-13	9.37638e-09	2.38819e-13
CDC20	6.77333	8.32667	8.58	7.26	7.03	8.39	8.12667	7.09	1.80667	0.155776	2.45674e-13	0.000979169	2.45674e-13
SAMD5	6.75333	10.4667	7.39667	8.3	7.06	10.2167	7.19667	8.66667	3.71333	0.592551	2.48334e-13	0.0931343	2.48334e-13
CNP	7.45	9.83333	7.34667	6.97333	8.21	10.1067	7.38333	7.07	3.13333	0.00430459	2.49023e-13	0.0403532	2.49023e-13
LNX2	8.55667	7.62667	9.65333	8.36	8.88333	7.67333	9.9	8.42	2.27333	0.0104258	2.53232e-13	0.278966	2.53232e-13
HECW2	7.69667	6.81	8.59	6.74667	6.68667	6.91333	8.47333	6.59333	1.99667	7.58217e-05	2.57229e-13	1.43721e-05	2.57229e-13
ZIC1	6.42667	6.80333	6.45	8.09333	6.78333	7.41333	6.62333	10.8767	4.45	1.19629e-08	2.59499e-13	6.75731e-08	2.59499e-13
BDH2	10	6.68667	6.67	8.92667	9.56667	6.82667	6.59333	8.90667	3.40667	0.36536	2.60602e-13	0.297616	2.60602e-13
FEZ1	7.01333	7.61667	6.77667	8.63	7.12333	7.45667	6.79333	8.4	1.85333	0.210252	2.6109e-13	0.104994	2.6109e-13
MCAM	9.49667	10.3433	10.5433	7.34	9.50333	10.7133	10.5	7.48	3.37333	0.243651	2.66816e-13	0.466011	2.66816e-13
CAR9	8.88333	6.65	6.77	6.7	6.80667	6.66	6.64	6.69	2.24333	1.61561e-10	2.70104e-13	2.06415e-12	2.70104e-13
ODZ4	10.4467	9.22	6.76333	10.0033	10.97	8.3	6.66333	9.38	4.30667	0.0251656	2.72461e-13	0.00195781	2.72461e-13
TSPAN18	8.19333	9.53667	10.3667	7.74	6.96667	8.91333	10.28	8.28333	3.4	0.000657368	2.72794e-13	8.88746e-06	2.72794e-13
MTAP7	7.64667	6.58	6.92333	6.58667	7.71667	6.6	6.76333	6.75667	1.13667	0.465645	2.77035e-13	0.0214983	2.77035e-13
PKNOX2	6.68	6.71333	6.76	7.64333	6.73333	6.66667	6.62333	7.51	1.02	0.0396521	2.78258e-13	0.113172	2.78258e-13
ESAM	6.87333	7.47	11.9967	6.88667	7.09333	8.61	12.34	7.43	5.46667	0.00323	2.79945e-13	0.233698	2.79945e-13
D630014A15RIK	8.72667	8.17667	9.67333	8.26667	8.39667	8.26667	10.0833	8.47333	1.90667	0.0820866	2.8195e-13	0.000786915	2.8195e-13
EFS	9.44	9.86667	6.59	9.66667	9.81	9.72333	6.97667	9.60333	3.27667	0.176066	2.8517e-13	0.143383	2.8517e-13
ARHGEF5	8.56	6.89	9.43333	7.45	8.91333	7.23	9.18667	8.18667	2.54333	0.000400532	2.85797e-13	0.000842574	2.85797e-13
CRABP1	8.86667	6.49	6.54333	6.53667	6.50333	6.53667	6.46667	6.45667	2.41	3.95845e-11	2.86543e-13	3.51025e-13	2.86543e-13
AARD	6.52	7.19667	6.67667	9.09667	6.64333	7.39333	6.51667	9.21667	2.7	0.401857	2.97055e-13	0.445786	2.97055e-13
LAMB1-1	11.15	11.9567	11.5133	11.0167	9.81	12.03	11.2167	11.3467	2.22	1.53994e-06	2.98375e-13	9.72649e-10	2.98375e-13
KCNK2	6.58333	6.63667	6.54333	7.7	6.62	6.58333	6.55667	7.99	1.44667	0.108982	3.00415e-13	0.052824	3.00415e-13
ETL4	9.6	6.97333	9.22667	9.72667	10.27	7.72667	9.73667	10.26	3.29667	1.61061e-06	3.06078e-13	0.705484	3.06078e-13
ACSL3	10.25	9.58667	8.47	10.14	10.2167	9.45333	8.45667	9.93333	1.79333	0.0882179	3.07064e-13	0.556008	3.07064e-13
RSPH1	8.29	6.84333	6.59333	6.77	10.0033	7.13667	6.74667	6.93333	3.41	1.40174e-06	3.07126e-13	4.12199e-06	3.07126e-13
BCL11A	8.12	6.86	6.78333	8.23333	8.26667	6.65667	6.56	8.13667	1.70667	0.119335	3.07225e-13	0.127241	3.07225e-13
SLC22A3	9.07333	6.53333	6.60333	6.58	9.49	6.69333	6.77333	7.44333	2.95667	0.000228472	3.10339e-13	0.0328619	3.10339e-13
LOC100048583	6.52333	6.94	9.16333	6.48333	6.8	7.26	10.1	6.66333	3.61667	0.000438545	3.10477e-13	0.0547693	3.10477e-13
OC90	12.04	7.16	6.88	6.71667	12.6367	7.38	7.66333	7.57333	5.92	0.00254816	3.15966e-13	0.574115	3.15966e-13
GRIK2	6.60667	7.93	6.68667	6.66333	6.73667	7.77333	6.65333	6.62	1.32333	0.528336	3.17042e-13	0.131845	3.17042e-13
MFSD7C	7.03333	7.6	11.08	7.28333	7.01667	7.78667	11.19	7.84	4.17333	0.117343	3.19127e-13	0.439801	3.19127e-13
SLC30A10	6.44333	6.54	6.47667	7.28	6.51333	6.55667	6.47667	8.00333	1.56	7.81061e-05	3.25333e-13	1.00469e-05	3.25333e-13
SOSTDC1	9.63667	11.81	7.81	7.57	9.61	11.39	7.77667	7.47333	4.33667	0.27475	3.27078e-13	0.664562	3.27078e-13
COL4A5	8.81667	7.67333	6.65667	8.52667	9.07333	7.76333	6.72	9.04	2.41667	0.00493332	3.33473e-13	0.136348	3.33473e-13
COL1A2	8.12	10.4133	7.94333	11.3667	8.64	11.0233	8.43	11.69	3.74667	0.000566531	3.36807e-13	0.839162	3.36807e-13
HRC	8.22	6.78	6.49	7.77	7.50667	7.28	6.66667	7.49333	1.73	0.0641609	3.39694e-13	4.88384e-08	3.39694e-13
MYO1B	8.67333	7.92	9.83333	8.85	6.94333	8.42333	9.57667	9.02333	2.89	3.03526e-05	3.4418e-13	1.27181e-09	3.4418e-13
PCOLCE2	10.3567	6.7	6.61	7.08	6.99	6.67667	6.59667	7.52667	3.76	4.36162e-09	3.59084e-13	1.25241e-12	3.59084e-13
EPB4.1L4B	7.69	8.74667	6.48667	6.7	8.10667	9.02667	6.72333	7.17667	2.54	0.000118148	3.61964e-13	0.59221	3.61964e-13
CYP1B1	6.62667	6.93333	6.59	9.45667	6.59667	6.67667	6.66	8.99	2.86667	0.0658959	3.63637e-13	0.166734	3.63637e-13
TMEM204	6.58667	7.46333	10.8233	9.56	6.72	7.78333	10.8633	9.30667	4.27667	0.642674	3.66226e-13	0.468388	3.66226e-13
PCCA	7.17	7.20667	7.37	8.84	7.09333	7.13333	7.53	9.25333	2.16	0.106031	3.68043e-13	0.0382166	3.68043e-13
ENG	6.54333	6.58	7.78	6.62333	6.47667	6.59333	8.32667	6.73667	1.85	0.00782619	3.73508e-13	0.00235525	3.73508e-13
KRT7	7.18667	6.57333	6.66	6.46333	8.37	6.49667	6.57	6.45	1.92	2.23554e-05	3.75352e-13	1.43543e-08	3.75352e-13
FGD5	6.52333	7.15	8.25	6.51667	6.5	7.08333	8.43333	6.55333	1.93333	0.585292	3.78276e-13	0.475072	3.78276e-13
MAL2	8.51667	6.5	6.44667	6.47333	8.35	6.50667	6.57333	6.62	2.07	0.670452	3.99095e-13	0.337202	3.99095e-13
DEPDC6	6.94	8.60667	8.94667	7.13333	7.27	8.99333	8.73	7.46667	2.05333	0.00498869	4.03285e-13	0.0129649	4.03285e-13
DPYSL4	9.21333	9.49667	6.90333	8.49333	9.12667	9.16333	6.82333	7.30333	2.67333	6.84791e-05	4.04086e-13	0.00037303	4.04086e-13
SLC9A3R2	7.04333	7.26	9.40667	7.46667	6.94667	7.22	9.96333	7.78	3.01667	0.0440658	4.04327e-13	0.0447047	4.04327e-13
SLITRK2	6.86667	8.66333	6.58	7.79	6.91333	8.45333	6.49	6.82333	2.17333	0.000118255	4.12815e-13	9.37385e-05	4.12815e-13
MBP	6.91667	9.20333	6.63	6.49333	7.03333	9.49333	6.85667	6.57	3	0.0657487	4.17401e-13	0.825845	4.17401e-13
CLEC1A	6.55333	6.56333	8.73333	6.97	6.57	6.59333	8.38333	6.89333	2.18	0.164398	4.33264e-13	0.181892	4.33264e-13
THSD4	7.81	6.57	6.55333	7.68333	9.30667	6.65667	6.53	7.79667	2.77667	1.06358e-05	4.33879e-13	9.43644e-07	4.33879e-13
THSD1	6.80333	6.87667	9.47	6.72	7.02	6.85667	9.48	7.07333	2.76	0.134137	4.3427e-13	0.4208	4.3427e-13
PMP22	6.61667	10.2633	7.02	8.52667	7.33	10.8967	7.40333	8.98333	4.28	0.000206873	4.39924e-13	0.723905	4.39924e-13
WSCD1	7.09333	6.78333	10.33	6.87667	9.20667	6.80333	10.3333	7.03	3.55	0.000108339	4.4962e-13	8.62568e-06	4.4962e-13
FER1L3	7.52333	6.69667	6.64667	7.42	7.95667	6.74667	6.64667	7.47667	1.31	0.0022317	4.50564e-13	0.00268905	4.50564e-13
4921528G01RIK	7.78	7.09333	8.80333	8.59333	7.43333	7.19333	8.64667	8.15333	1.71	0.000595454	4.52388e-13	0.0069705	4.52388e-13
LOC329416	6.50667	6.54333	8.21	6.48667	6.69	6.62	8.12667	6.55667	1.72333	0.280598	4.58426e-13	0.423709	4.58426e-13
FOXD1	6.47667	6.71	6.56667	8.47	6.61333	6.64667	6.64	8.12	1.99333	0.396125	4.67469e-13	0.0421827	4.67469e-13
RAPGEF5	7.16	6.75	8.04667	6.59333	6.83333	6.85333	8.25667	8.29333	1.7	2.11402e-08	4.74313e-13	5.24885e-11	4.74313e-13
GP38	10.1967	9.77	6.61	9.86667	10.8367	8.21	6.81667	10.54	4.22667	0.934203	4.7762e-13	1.32898e-05	4.7762e-13
LOC100047936	8.47	6.48	6.45667	7.32667	8.85667	6.66667	6.46667	7.39333	2.4	0.0340528	4.78727e-13	0.275984	4.78727e-13
CYP2J9	7.55667	9.38333	6.92333	6.79667	7.6	9.78667	7.09333	6.9	2.99	0.055548	4.89658e-13	0.503053	4.89658e-13
GPR182	6.52667	6.66	9.58	6.81667	6.62333	6.58667	9.91	7.31	3.38333	0.0601254	4.90742e-13	0.27108	4.90742e-13
HMGN3	9.45333	9.50667	8.06	9.12667	9.86333	9.28333	7.96667	9.65	1.89667	0.00874118	5.08493e-13	0.000169797	5.08493e-13
HOXD8	6.51333	6.4	8.59667	6.51333	6.49667	6.58667	8.59	6.49333	2.19667	0.628519	5.1339e-13	0.700367	5.1339e-13
ATP1B1	11.7233	10.2333	7.73333	9.12	11.1933	9.60667	8.45333	9.89667	3.99	0.389602	5.13685e-13	4.60416e-05	5.13685e-13
LCP1	6.57667	6.77	9.41667	6.51333	6.78	7	9.16	6.58	2.90333	0.510185	5.19132e-13	0.245092	5.19132e-13
PDE2A	6.49667	6.56667	8.17333	6.57333	6.54667	6.61333	8.65	6.52667	2.15333	0.0585391	5.28573e-13	0.0480314	5.28573e-13
GNG11	6.89	8.24667	9.93667	8.30667	7.20667	8.2	9.88333	8.73667	3.04667	0.0656978	5.30553e-13	0.115117	5.30553e-13
5330439J01RIK	7.94	6.55667	6.60333	7.17	7.24667	6.65	6.62667	7.06667	1.38333	9.36648e-05	5.34806e-13	9.0826e-07	5.34806e-13
SEPT4	6.68333	7.09333	8.83	6.92667	6.80667	7.57667	9.03333	7.36333	2.35	0.000261584	5.39856e-13	0.203213	5.39856e-13
6430548M08RIK	7.07667	7.59667	9.14	6.86	7.83333	7.56667	9.35	7.17333	2.49	0.000303034	5.44442e-13	0.00682033	5.44442e-13
TGFBR2	6.74333	7.57333	8.85333	8.02	7.04	7.81	8.95667	8.32	2.21333	0.00108925	5.49414e-13	0.6189	5.49414e-13
RASEF	8.45333	6.58333	6.59333	6.57667	7.74333	6.52667	6.65667	6.60667	1.92667	0.00559765	5.54199e-13	0.000228631	5.54199e-13
MMP17	6.49	7.63333	6.69	6.69	6.62333	7.67667	6.77	6.59	1.18667	0.288546	5.55849e-13	0.160908	5.55849e-13
LOC383576	10.2567	8.89667	7.13333	9.09333	10.1833	8.66	7.03667	9.48	3.22	0.957248	5.61947e-13	0.130706	5.61947e-13
FSCN1	7.67333	8.88	9.96	9.23	8.9	9	10.0967	9.13667	2.42333	3.6728e-06	5.97281e-13	3.05977e-07	5.97281e-13
CNKSR1	7.49	6.54667	6.56333	6.51	7.53667	6.59667	6.65333	6.49667	1.04	0.215129	6.13428e-13	0.753129	6.13428e-13
EDG2	9.41333	11.45	7.89667	11.4367	9.53667	11.6067	8.01333	11.73	3.83333	0.180711	6.20917e-13	0.951915	6.20917e-13
MRG1	6.67	6.74667	6.69667	6.50667	8.54	6.59333	6.67667	6.56667	2.03333	8.89934e-10	6.22859e-13	9.32256e-13	6.22859e-13
9430028L06RIK	7.07667	6.84333	10.1733	8.52667	7.42	6.92	9.79333	7.65	3.33	0.047205	6.23672e-13	0.00223943	6.23672e-13
EXOC3L	6.59333	6.68667	8.47	6.59	6.58333	6.6	8.22333	6.69667	1.88667	0.343016	6.24856e-13	0.253477	6.24856e-13
PEAR1	6.58333	6.82	8.14333	7.56	6.53	6.91333	8.49333	8.01	1.96333	0.00207817	6.33791e-13	0.0251011	6.33791e-13
SIX1	10.0567	7.17333	6.60333	9.52	9.45667	6.86667	6.58	8.84	3.47667	0.00213839	6.35469e-13	0.179208	6.35469e-13
1700027A23RIK	6.85333	6.50667	6.67333	6.48	8.24333	6.47333	6.59667	6.51333	1.77	8.94044e-08	6.35714e-13	1.61054e-10	6.35714e-13
ARL4C	8.31333	6.57667	7.79667	6.57333	8.49667	6.75667	7.38667	6.54333	1.95333	0.757723	6.40452e-13	0.0105551	6.40452e-13
MARVELD3	7.68	6.58333	6.49	6.51667	8.04333	6.65667	6.63333	6.52	1.55333	0.00568662	6.4401e-13	0.0667993	6.4401e-13
MMD2	6.79	10.5367	7.01667	6.62333	6.98	9.81	6.56667	6.63667	3.97	0.0598489	6.44862e-13	0.0584092	6.44862e-13
MTAP9	8.55	7.28333	6.82667	7.74	8.50667	7.12667	6.92333	7.67	1.72333	0.40586	6.60737e-13	0.388641	6.60737e-13
ESPN	7	6.61667	6.66667	6.56	7.7	6.53333	6.66667	6.57333	1.16667	2.11709e-05	6.64051e-13	3.70651e-08	6.64051e-13
SCL0002694.1_23	7.54333	6.5	6.63	6.48667	7.4	6.54667	6.65333	6.58667	1.05667	0.838428	6.74369e-13	0.0830269	6.74369e-13
ZEB2	6.65333	11.1733	8.15667	10.0233	7.49	11.3467	8.32	9.12	4.69333	0.60362	6.92704e-13	0.00177984	6.92704e-13
CXCL12	7.30667	7.23667	8.38333	8.70333	7.16667	7.48	8.69	9.36667	2.2	0.0005718	7.05511e-13	0.00342168	7.05511e-13
KCNA2	7.14333	9.17	6.83333	6.61667	7.11333	9.12667	6.64667	6.67	2.55333	0.543489	7.07766e-13	0.78383	7.07766e-13
LOX	7.60333	6.62333	6.62333	9.49333	6.56667	6.84333	6.52667	9.76	3.23333	0.130455	7.1196e-13	0.0010561	7.1196e-13
PTPRK	8.77667	7.4	8.78667	8.29667	8.56	7.66	8.45667	8.71667	1.38667	0.396193	7.233e-13	5.46311e-06	7.233e-13
MFI2	9.01	6.78	6.95333	6.71667	8.73667	6.77333	6.99333	6.66333	2.34667	0.333976	7.28334e-13	0.468815	7.28334e-13
ADAP1	7.44333	8.74667	7.80333	8.87667	7.93	8.85667	7.69	8.77667	1.43333	0.0492828	7.33029e-13	0.00070996	7.33029e-13
ITGB3	6.45333	7.74	6.52	6.52667	6.64667	7.78	6.59333	6.5	1.32667	0.126551	7.54546e-13	0.368405	7.54546e-13
CLIP3	7.66	8.21333	6.7	8.13333	7.58	8.35667	6.74667	8.12333	1.65667	0.624549	7.59825e-13	0.468763	7.59825e-13
CALML4	9.31	6.63333	6.64667	7.33333	9.26333	6.54	6.66	7.08333	2.77	0.311796	7.60468e-13	0.7614	7.60468e-13
CORO1C	10.2767	11.09	11.9733	10.75	10.0733	11.2333	11.7667	10.62	1.9	0.0714728	7.67451e-13	0.0885086	7.67451e-13
EFEMP1	8.14333	7.54667	6.86	10.66	7.01667	7.04333	6.49333	9.15	4.16667	1.79928e-07	7.71241e-13	0.00299805	7.71241e-13
FLNC	6.57	6.65	6.67333	7.58333	6.68667	6.69667	6.51667	7.87667	1.36	0.0736768	7.72189e-13	0.00783904	7.72189e-13
TRIM2	8.78333	9.32	7.32	8.62	9.09333	9.13667	7.36333	8.56667	2	0.62938	7.87068e-13	0.056022	7.87068e-13
EMID2	7.70667	8.39333	6.69	10.7533	6.9	7.98	6.65333	10.9533	4.3	0.0615147	7.87812e-13	0.0722931	7.87812e-13
VWA2	8.64333	6.66333	6.62667	6.54667	8.24	6.53	6.57	6.55333	2.11333	0.0421764	7.94971e-13	0.179716	7.94971e-13
HOXA2	6.50333	6.64333	6.58667	7.65	6.46	6.63667	6.68667	7.56	1.19	0.78924	8.06753e-13	0.33873	8.06753e-13
E030010A14RIK	6.83	6.72333	8.58333	6.64333	6.70667	6.65333	8.63	6.7	1.98667	0.744536	8.07145e-13	0.737894	8.07145e-13
CD40	6.71	6.77333	8.23	6.97667	6.68333	6.9	8.01	7.09333	1.54667	0.985865	8.2536e-13	0.0583505	8.2536e-13
LOC100046035	6.74	8.12333	6.60667	6.54333	6.66333	8.46333	6.62333	6.56333	1.92	0.228802	8.28522e-13	0.114991	8.28522e-13
A130022J15RIK	6.69333	6.67	8.68667	6.65667	6.77333	6.74333	9.03333	6.72667	2.37667	0.0825958	8.28854e-13	0.52072	8.28854e-13
ARHGAP20	6.87667	6.87	7.47333	8.52333	7.54333	7.03667	7.55333	8.18333	1.65333	0.00465562	8.44375e-13	5.64492e-06	8.44375e-13
ITGB6	9.06	6.53333	6.62333	6.50333	6.79667	6.49667	6.53667	6.52	2.56333	2.4534e-09	8.47754e-13	2.68042e-11	8.47754e-13
NOVA2	6.54667	6.61667	7.99667	6.58	6.51	6.56	7.61	6.60667	1.48667	0.0211238	8.68319e-13	0.0196391	8.68319e-13
NEDL2	7.69	6.85	8.41	6.84667	6.75333	6.82667	8.42333	6.65	1.77333	9.17802e-05	8.81233e-13	4.28895e-05	8.81233e-13
ARHGAP27	6.61667	6.48333	8.01	6.49	6.65667	6.46333	8.22	6.54667	1.75667	0.224566	8.83617e-13	0.540888	8.83617e-13
EMP2	8.09333	8.95667	7.12333	7.21	7.59333	9.70333	7.60667	7.04	2.66333	0.0665922	8.89505e-13	3.97227e-05	8.89505e-13
PEA15	7.66	9.54	9.79	8.00333	7.58333	9.40667	9.89333	8.32	2.31	0.498516	8.92261e-13	0.189193	8.92261e-13
KCNJ10	6.99333	8.71	6.89333	6.59	7.07333	8.82	6.74	6.58333	2.23667	0.917737	8.97882e-13	0.575687	8.97882e-13
AIFM2	8.41667	8.52	8.16	9.17333	8.74333	8.39333	8.28333	9.07667	1.01333	0.0565893	9.12153e-13	7.25576e-05	9.12153e-13
LOC100048307	6.67333	6.84333	8.96333	7.20333	6.74	6.93333	8.65333	7.65	2.29	0.30043	9.16082e-13	0.0115958	9.16082e-13
PARVB	6.46667	6.54333	8.3	6.54	6.53333	6.52667	8.39333	6.48333	1.92667	0.746904	9.17826e-13	0.837185	9.17826e-13
EFNA1	8.13667	6.71	9.41333	6.77333	8.25	6.66667	9.31667	7.14333	2.74667	0.347822	9.19675e-13	0.281561	9.19675e-13
LOC100046568	8.17667	6.7	6.70333	6.86667	8.85333	6.67667	6.79	6.55	2.30333	0.122895	9.35207e-13	0.000513447	9.35207e-13
SCHIP1	9.73	10.0333	9.62333	7.86	9.06333	9.96667	9.52333	7.59667	2.43667	0.00154105	9.43697e-13	0.0350109	9.43697e-13
SLCO1A5	7.87	6.59333	6.68333	6.51333	8.62333	6.59333	6.64	6.72333	2.11	0.00120774	9.44547e-13	0.000673692	9.44547e-13
IL11RA1	11.4067	11.0833	11.68	12.2167	11.4367	11.14	11.4967	12.15	1.13333	0.227294	9.48249e-13	0.0737073	9.48249e-13
CRYAB	8.91333	8.93333	6.73	6.62667	8.81667	8.99	6.59667	6.76667	2.39333	0.92991	9.64098e-13	0.703553	9.64098e-13
AW123240	9.03	10.45	10.0767	10.96	9.17333	10.48	10.02	10.7267	1.93	0.597885	9.73043e-13	0.134284	9.73043e-13
ADAM15	7.14333	7.03	7.92	7.10667	7.19	7.11667	8.12	7.14	1.09	0.0125933	9.73417e-13	0.294886	9.73417e-13
ROBO2	7.81667	6.69667	6.58333	8.06667	6.71333	6.63	6.60667	7.37	1.48333	2.14553e-09	9.86427e-13	3.08675e-08	9.86427e-13
SEMA4B	9.75333	9.50667	7.8	9.68	10.1967	9.31667	7.79	9.41333	2.40667	0.93394	1.01067e-12	0.0101335	1.01067e-12
BC039210	6.81	6.85	8.13333	6.85	7.09	6.91	8.03333	6.83667	1.32333	0.209617	1.01272e-12	0.039449	1.01272e-12
LRRC33	6.8	7.02333	9.11667	6.85333	6.94333	7.26333	9.1	6.85667	2.31667	0.256975	1.02893e-12	0.627341	1.02893e-12
FAM110C	8.14333	6.73	6.83667	6.76333	7.65667	6.68667	6.83667	6.79	1.45667	0.00740159	1.02973e-12	0.00117737	1.02973e-12
MIA1	12.8167	7.71667	7.35	7.71333	12.6967	8.03	7.40333	9.62	5.46667	0.00806668	1.0408e-12	0.00359677	1.0408e-12
FBLN1	6.91	8.13	8.28333	9.14333	7.32	8.02667	7.69667	8.81333	2.23333	0.0141135	1.05337e-12	7.51797e-05	1.05337e-12
ELL3	9.03333	7.07	6.76	6.90333	8.54333	6.87333	6.77667	7.01667	2.27333	0.0607426	1.05374e-12	0.0324091	1.05374e-12
SH2D3C	6.96	6.87667	8.73	6.80667	6.84	7.12	8.97667	6.82	2.17	0.19652	1.05978e-12	0.225614	1.05978e-12
HEG1	6.90333	7.36333	9.30333	7.69667	7.17333	7.53	9.6	7.79	2.69667	0.016546	1.06547e-12	0.77487	1.06547e-12
PTPRF	9.24667	8.64	6.96333	7.8	9.23333	8.66	7.24	8.05333	2.28333	0.0633316	1.06784e-12	0.315911	1.06784e-12
PLCH1	8.23333	6.8	6.52667	6.66667	8.43667	6.51667	6.60333	6.50667	1.93	0.52696	1.08465e-12	0.0583253	1.08465e-12
KIF5C	10.0133	9.51	6.75667	9.46667	9.86	8.40333	6.78333	9.18333	3.25667	0.00166	1.0906e-12	0.00525693	1.0906e-12
SPINT2	11.1933	7.07333	6.77333	8.86333	10.9833	7.24667	6.99667	9.02667	4.42	0.544907	1.09501e-12	0.687512	1.09501e-12
CIB2	9.27333	7.85	6.94667	8.15	9.67667	7.60667	6.82	7.97667	2.85667	0.662458	1.10124e-12	0.0387343	1.10124e-12
GSTT3	9.13667	6.93	6.57	8.73667	9.39	6.92333	6.66667	9.36667	2.82	0.0285339	1.11658e-12	0.169574	1.11658e-12
FNDC7	6.67	6.49667	6.61	6.45333	8.43	6.49667	6.58667	6.57667	1.97667	1.10457e-09	1.12202e-12	1.35509e-11	1.12202e-12
PSMB9	6.73333	7.1	8.40667	6.77667	6.73	7.35667	8.8	6.85667	2.07	0.0111017	1.13206e-12	0.158217	1.13206e-12
PCP4	8.14667	6.54333	6.53333	6.57	8.98	6.73	6.63333	7.27	2.44667	5.58412e-06	1.13305e-12	0.00293369	1.13305e-12
IFITM3	7.60667	10.0067	11.67	10.9233	10.56	10.45	12.0533	10.8	4.44667	9.9546e-09	1.13455e-12	3.10791e-09	1.13455e-12
1500005K14RIK	9.58667	7.68	10.5867	8.99333	10.7733	7.75667	10.7133	8.74333	3.09333	0.00960648	1.14969e-12	0.000497168	1.14969e-12
FAT4	8.58667	6.87667	8.38333	9.08	6.77333	6.83667	8.42333	9.07	2.30667	6.86402e-06	1.15646e-12	8.0272e-08	1.15646e-12
CD34	6.59	6.55667	8.67667	6.56333	6.54	6.62	8.66333	6.6	2.13667	0.906117	1.15757e-12	0.953249	1.15757e-12
FLI1	6.66333	7.32667	10.8467	8.98333	6.90667	7.41333	10.7767	8.64667	4.18333	0.885713	1.16528e-12	0.46853	1.16528e-12
OCLN	8.33	6.45667	8.1	6.48333	8.01	6.57667	8.17667	6.53	1.87333	0.786284	1.19426e-12	0.136797	1.19426e-12
PALMD	7.45667	7.63667	10.66	8.32667	7.15333	7.22333	10.6667	8.78667	3.51333	0.591069	1.19553e-12	0.0647307	1.19553e-12
PDZRN3	7.36667	9.40667	6.81667	8.57	8.01667	9.02333	6.78333	9.08667	2.62333	0.0334437	1.19654e-12	0.00103528	1.19654e-12
FBP2	9.48333	6.98333	6.72333	7.28	9.7	7.19667	6.69333	6.81667	3.00667	0.873496	1.23375e-12	0.0825241	1.23375e-12
THBD	6.57667	6.64333	10.1633	7.08667	6.63667	6.93333	10.71	8.83	4.13333	0.00010848	1.23414e-12	0.00143365	1.23414e-12
CDH19	6.51667	9.44	6.75	6.50667	6.74667	10.0967	7.11667	6.52	3.59	0.013238	1.23423e-12	0.278343	1.23423e-12
SPOCK2	7.15333	6.96333	10.4633	7.56	8.25	6.87333	10.9067	7.42667	4.03333	0.0175269	1.26207e-12	0.00959857	1.26207e-12
ANXA2	12.12	11.5633	12.04	10.2333	11.39	11.4833	12.01	10.2667	1.88667	0.00305199	1.27149e-12	0.000798275	1.27149e-12
NME7	10.9	9.79	7.94667	8.97	10.3867	9.49667	8.31333	9.51333	2.95333	0.740145	1.2831e-12	0.000355941	1.2831e-12
RECK	7.02333	8.95333	7.18	7.86	6.97	8.74	7.15	8.07333	1.98333	0.743145	1.28767e-12	0.156771	1.28767e-12
9630031F12RIK	8.05667	6.58	6.48667	6.59	6.88	6.55667	6.59	6.53	1.57	2.15192e-07	1.29225e-12	8.74607e-10	1.29225e-12
IL28RA	7.24	6.54667	6.56	6.72	7.84	6.6	6.52667	6.88667	1.31333	3.05693e-05	1.31676e-12	3.35132e-05	1.31676e-12
MICAL1	7.1	8.98333	7.38	7.20333	6.65333	9.22667	7.32333	7.28333	2.57333	0.548438	1.32256e-12	0.0260493	1.32256e-12
H2AFY2	7.49	7.49	7.26333	8.35333	7.68667	7.26667	7.14333	8.48	1.33667	0.901159	1.32887e-12	0.00497672	1.32887e-12
NKX6-1	6.47	6.64667	6.56333	8.33667	6.41667	6.57667	6.53	6.74333	1.92	3.12421e-09	1.35737e-12	9.43074e-11	1.35737e-12
LOC675534	7.61667	8.96	9.15667	8.24667	7.92333	8.85	8.71	7.85667	1.54	0.00217062	1.35966e-12	5.64385e-05	1.35966e-12
ARRB1	7.64333	7.77667	8.96667	7.38333	7.77333	7.95333	8.92333	7.25667	1.71	0.515945	1.36324e-12	0.164923	1.36324e-12
NHSL1	9.83333	8.09667	9.55	9.54	10.1033	7.82667	9.65	9.96333	2.27667	0.0728585	1.44431e-12	0.0144968	1.44431e-12
TNK1	7.98	6.54333	6.56667	6.65	7.57333	6.53667	6.74	6.61667	1.44333	0.136252	1.48568e-12	0.00195662	1.48568e-12
TPBG	11.5233	9.29667	7.61667	10.55	10.65	9.09	7.38	10.4467	4.14333	0.00845583	1.48608e-12	0.128716	1.48608e-12
BC067047	7.01333	7.96667	8.28667	6.76667	6.82	7.92667	8.5	6.60333	1.89667	0.461352	1.49099e-12	0.113855	1.49099e-12
ATP1B2	9.80667	9.25667	7.08667	9.19333	10.94	9.53667	6.94667	10.1233	3.99333	0.000110281	1.50407e-12	0.00259522	1.50407e-12
GOLM1	8.10667	8.73	9.81333	8.94333	8.56	8.83	9.86667	8.94	1.76	0.00554075	1.5327e-12	0.0144672	1.5327e-12
EFCAB4A	6.64667	6.55333	7.67333	6.56	6.63	6.64667	8.14	6.69333	1.58667	0.00280338	1.58469e-12	0.0153215	1.58469e-12
GAA	8.46667	7.23333	7.28667	7.47	8.30667	7.35	7.12333	7.71	1.34333	0.838287	1.58907e-12	0.00481127	1.58907e-12
PEA15A	7.77667	9.73667	10.1233	8.21667	7.83667	9.44667	10.21	8.50667	2.43333	0.657369	1.59415e-12	0.127493	1.59415e-12
ABCB1B	6.43333	6.47	7.34667	6.41333	6.38	6.37667	7.65667	6.59333	1.28	0.0456621	1.60033e-12	0.00666242	1.60033e-12
HOOK1	7.87	6.71	6.68	6.94667	8.08	6.69	6.67333	7.12667	1.40667	0.062762	1.60416e-12	0.192325	1.60416e-12
LOXL1	7.41333	6.59667	6.60667	8.17	7.13667	6.59	6.58667	8.65333	2.06667	0.492724	1.6287e-12	0.0055864	1.6287e-12
9030411M15RIK	6.48667	6.5	7.61333	6.77667	6.51	6.54333	7.30667	6.59	1.12667	0.00631739	1.66077e-12	0.00535803	1.66077e-12
EPHB1	9.29	9.14	8.89333	7.64667	9.92333	9.05667	8.20333	7.66667	2.27667	0.637902	1.68339e-12	1.71712e-05	1.68339e-12
APH1B	8.95667	8.68333	7.02333	8.71333	9.21667	8.82	7.23667	8.69333	2.19333	0.0389779	1.68372e-12	0.474758	1.68372e-12
GPR23	8.68333	11.13	11.1	10.27	7.73333	11.35	11.0267	10.0567	3.61667	0.0267391	1.70486e-12	0.00747832	1.70486e-12
FZD6	8.6	6.89	9.52333	7.08667	8.75333	6.81667	9.58333	7.53333	2.76667	0.134934	1.72032e-12	0.278685	1.72032e-12
SCARB2	8.57333	9.42	9.22	8.05	9.08333	9.67333	9.41333	8.43667	1.62333	8.37099e-07	1.73015e-12	0.0831614	1.73015e-12
6430550H21RIK	6.64	6.54	9.34667	6.48667	6.76	6.67	9.46667	6.59667	2.98	0.26949	1.73807e-12	0.999915	1.73807e-12
9430073N08RIK	6.57	6.72333	7.69333	6.92333	6.63333	6.69333	7.74667	7.17	1.17667	0.0428855	1.75411e-12	0.108904	1.75411e-12
CDH11	8.37333	6.94	6.86667	7.82	8.01333	6.99	6.56667	9	2.43333	0.0412867	1.77371e-12	6.73095e-07	1.77371e-12
SLC7A7	6.7	8.16333	9.40667	6.91333	6.96	8.47333	9.12	7.08	2.70667	0.212903	1.79122e-12	0.0990894	1.79122e-12
GPM6B	9.18667	10.64	8.22333	9.89667	8.81333	10.54	8.20667	10.0933	2.43333	0.368793	1.82538e-12	0.126427	1.82538e-12
ARHGEF19	8.57333	7.45667	6.52333	6.73	8.47333	7.41333	6.60667	6.67333	2.05	0.672021	1.8569e-12	0.797092	1.8569e-12
1500015O10RIK	12.3967	9.40333	6.91	8.21	10.4	9.49333	6.90333	9.20667	5.49333	0.122056	1.89439e-12	1.08802e-05	1.89439e-12
FBXO27	8.29333	6.87333	6.51333	6.82667	7.64	6.81333	6.62333	7.02333	1.78	0.043227	1.90033e-12	3.03213e-05	1.90033e-12
SCL0003541.1_1	10.1767	8.26	9.93667	8.84	11.0867	8.23333	9.74	9.73	2.85333	8.65375e-05	1.91364e-12	6.31939e-05	1.91364e-12
MKRN1	8.26333	7.85333	7.12667	8.13	8.62333	8.03	7.31667	8.23667	1.49667	7.99563e-05	1.92155e-12	0.181906	1.92155e-12
LLGL2	8.10667	6.63333	6.84	6.70667	8.38667	6.64333	6.74333	6.66667	1.75333	0.521185	1.92369e-12	0.148933	1.92369e-12
PAX2	7.41	6.63667	6.57667	6.54333	8.67	6.52333	6.58333	6.54667	2.14667	8.81419e-05	1.92949e-12	3.52086e-07	1.92949e-12
ACSS1	6.58667	10.0833	7.92	7.63333	7.30333	9.88	8.43333	7.34667	3.49667	0.0827244	1.9316e-12	0.00478253	1.9316e-12
LAMA2	6.52667	7.47	6.65	6.77667	6.54	7.72667	6.54333	7.22	1.2	0.00085033	1.95663e-12	0.00035663	1.95663e-12
SLIT2	7.68667	7.19667	6.84	7.79667	6.82333	6.99333	6.77667	8.03667	1.26	1.14865e-05	1.97637e-12	7.16844e-08	1.97637e-12
FGF10	10.3867	8.03	6.58333	7.68333	9.70333	6.82333	6.56	6.63333	3.82667	9.49016e-06	1.98558e-12	0.0114903	1.98558e-12
TWIST1	6.54	6.73	6.74333	7.97333	6.52667	6.67	6.63	7.99	1.46333	0.418112	1.98852e-12	0.819003	1.98852e-12
TMEM44	7.85	7.50333	9.84	8.58	7.71333	7.26333	9.52667	8.21667	2.57667	0.00328143	2.04908e-12	0.743543	2.04908e-12
KANK4	7.25333	9.16667	7.71	7.49	7.45667	9.01	7.42667	8.22667	1.91333	0.0495607	2.05405e-12	6.35618e-05	2.05405e-12
POSTN	9.71333	10.5133	7.13	8.98333	9.71667	10.9567	7.06667	7.88	3.89	0.152195	2.06077e-12	0.00237156	2.06077e-12
MAPK8IP1	8.78667	8.47333	6.75333	8.56	9.27667	8.8	6.86	8.53333	2.52333	0.00877536	2.09782e-12	0.11295	2.09782e-12
CHL1	6.48	7.34333	6.59333	6.73	6.93667	8.07	6.63333	6.79333	1.59	3.45138e-07	2.11967e-12	2.07716e-05	2.11967e-12
PLP1	7.10667	11.5033	7.08667	6.92667	7.82	11.8833	8.03	7.00667	4.95667	0.00605277	2.17559e-12	0.315938	2.17559e-12
SERTAD4	7.87333	7.25333	6.74	10.3533	8.34667	6.89667	6.68	9.67333	3.67333	0.186337	2.17703e-12	0.015307	2.17703e-12
LGR4	8	8.34333	6.60667	7.87333	8.21667	8.05	6.8	8.22667	1.73667	0.0454297	2.21215e-12	0.00358517	2.21215e-12
MMRN1	6.41333	6.41	8.18333	6.43	6.36333	6.46667	7.37333	6.42667	1.82	0.00131724	2.23491e-12	5.55779e-05	2.23491e-12
HOMER2	8.12333	7.95	7.20333	9.48667	9.02333	8.18	7.33667	9.57333	2.37	0.000258092	2.26752e-12	0.00342767	2.26752e-12
IGFBP4	7.49	9.01333	10.4967	10.5367	9.34333	9.24	10.57	11.3967	3.90667	3.63558e-07	2.32418e-12	1.29096e-05	2.32418e-12
4930579E17RIK	6.72667	7.73667	6.69	6.84333	6.86	7.77333	6.71333	6.80333	1.08333	0.326017	2.37133e-12	0.464655	2.37133e-12
6430510M02RIK	10.34	9.00333	8.52	10.31	10.63	8.68	8.62333	10.2	2.11	0.894769	2.37553e-12	0.0527838	2.37553e-12
D430044G20RIK	7.07	6.69333	8.21667	6.89	7.55333	6.85667	8.83667	6.86	2.14333	0.000126413	2.37792e-12	0.00711972	2.37792e-12
GPX8	9.02	9.39667	7.85667	9.70667	9.16667	9.13	7.67	9.51333	2.03667	0.0608056	2.39104e-12	0.125306	2.39104e-12
TCEAL6	8.10667	7.60667	6.55667	7.79667	8.41667	7.39333	6.73333	8.24	1.86	0.00484106	2.39986e-12	0.00392216	2.39986e-12
RNASE1	9.70333	6.51	6.52333	6.51333	8.28	6.55667	6.69333	6.55667	3.19333	0.00667633	2.43537e-12	3.8255e-05	2.43537e-12
LOC546723	7.79333	7.23667	8.66667	7.50667	7.65667	7.42333	8.82333	7.58333	1.58667	0.160627	2.45979e-12	0.116671	2.45979e-12
4933428A15RIK	9.73333	9.81333	6.84	7.04	8.20667	10.4867	6.95	7.94667	3.64667	0.722117	2.46635e-12	4.01499e-06	2.46635e-12
ANO1	9.06667	6.72	6.61	6.61333	7.39	7.13	6.50333	6.73	2.56333	7.10365e-05	2.47542e-12	4.97514e-09	2.47542e-12
IGF2R	9.66333	8.75	10.2567	9.56333	8.99667	8.89667	10.2467	9.38333	1.50667	0.00125311	2.47556e-12	6.44204e-05	2.47556e-12
MTAP4	8.14333	8.54333	8.4	7.55667	7.67333	8.64667	8.59333	7.53333	1.11333	0.216966	2.52551e-12	7.08211e-05	2.52551e-12
LOC385626	6.63333	7.04	8.53667	7.18	6.77	7.21	9.15667	7.11	2.52333	0.00981558	2.52668e-12	0.0276306	2.52668e-12
LPHN3	7.63	8.22333	6.86667	7.97667	7.99667	8.16667	6.93	7.98667	1.35667	0.0443763	2.52969e-12	0.0174673	2.52969e-12
CFH	6.53667	6.72	7.64	6.73667	6.76333	7.03	8.21	8.96333	2.42667	1.826e-11	2.53412e-12	4.17353e-10	2.53412e-12
SH3BP4	7.88	7.17333	8.70333	7.67667	8.20333	7.21667	8.82667	7.58	1.65333	0.0740973	2.57944e-12	0.0669445	2.57944e-12
ARNT2	8.07333	9.71	6.7	8.53	8.92	9.77333	6.95667	9.31667	3.07333	9.35841e-05	2.58369e-12	0.0224257	2.58369e-12
FGFR2	7.78	6.79333	6.87	8.77333	8.92	6.72	6.9	8.88667	2.2	0.00168121	2.60932e-12	0.000198059	2.60932e-12
OLFML2A	6.60667	9.45	8.64667	7.53	6.77	9.34	8.14667	7.83667	2.84333	0.696404	2.61479e-12	0.0253803	2.61479e-12
MKNK2	8.50333	8.23667	9.69333	8.57333	8.74667	8.13333	9.68667	8.58667	1.56	0.471898	2.68407e-12	0.1304	2.68407e-12
SCL0001849.1_2273	9.01	6.61	6.45333	7.54667	9.09333	6.53	6.60333	8.08333	2.64	0.0810737	2.69314e-12	0.156304	2.69314e-12
PPL	7.62	6.57333	6.67	6.56333	7.72333	6.54333	6.57	6.54	1.18333	0.771725	2.69767e-12	0.418949	2.69767e-12
S100A1	8.56667	7.25	6.77667	6.61667	10.0533	7.22667	6.99333	7.02667	3.43667	3.04994e-05	2.70286e-12	0.000124156	2.70286e-12
ARHGAP18	6.80333	7.06333	9.06	6.93667	6.94667	7.28333	8.84667	7.10333	2.25667	0.308089	2.72003e-12	0.201768	2.72003e-12
CD63	10.3633	10.44	8.25	10.29	10.29	10.46	8.46667	10.48	2.23	0.277135	2.72355e-12	0.522816	2.72355e-12
DAG1	9.63667	11.0533	9.44333	9.51333	9.72667	11.0067	9.45667	9.59667	1.61	0.549608	2.76798e-12	0.812395	2.76798e-12
SERF1	9.24333	8.89	8.21333	9.36	9.25	8.67667	8.15333	9.18667	1.20667	0.0133897	2.79737e-12	0.219975	2.79737e-12
RPRM	10.4667	8.43333	6.61	9.59667	10.9267	8.07333	6.86333	10.6867	4.31667	0.0205103	2.79882e-12	0.0174489	2.79882e-12
GJB2	10.9767	7.28	6.81667	9.62333	9.52333	7.19667	6.78333	10.6833	4.19333	0.386683	2.8862e-12	0.000153483	2.8862e-12
HPRT1	8.44333	8.62667	9.89	8.23667	8.39333	8.74	9.83667	8.19	1.7	0.87485	2.89793e-12	0.681801	2.89793e-12
LOC406217	10.1733	8.54667	6.65333	8.57667	9.90667	8.35	6.57	9.19333	3.60333	0.876272	2.92055e-12	0.0444448	2.92055e-12
LSAMP	7.22667	8.24	6.66333	6.83667	7.01333	7.83	6.68667	6.65667	1.58333	0.00099537	2.92361e-12	0.0458307	2.92361e-12
TMEM154	6.57667	6.72333	8.98	6.73	6.65333	6.51333	8.52	6.81	2.46667	0.13285	2.92365e-12	0.0909873	2.92365e-12
RGL1	6.58667	7.15667	8.40667	6.92667	6.77667	7.10333	7.95667	7.19	1.82	0.805716	2.95373e-12	0.000499947	2.95373e-12
CEP55	6.56667	8.14667	8.58333	7.11	6.75667	8.09333	8.15333	6.91	2.01667	0.0746583	2.99416e-12	0.025666	2.99416e-12
PKP4	10.53	7.82667	9.17	8.19	9.36	7.59333	9.30333	8.70333	2.93667	0.0232019	3.05495e-12	4.9238e-06	3.05495e-12
5730469M10RIK	10.79	8.82667	8.28333	9.31	10.8033	8.78333	7.95333	9.48	2.85	0.599573	3.06545e-12	0.283007	3.06545e-12
D930046M13RIK	7.48667	7.96	9.39333	7.10333	8.22667	8.42333	9.68	7.17	2.57667	0.00014061	3.10413e-12	0.0475846	3.10413e-12
PDLIM4	8.15667	9.72	6.96667	7.79	7.68333	9.95667	7	7.35667	2.99	0.118092	3.1466e-12	0.047501	3.1466e-12
LOC100046963	9.19333	6.59667	8.96667	8.37	8.16	6.58	8.79333	7.90667	2.61333	8.54073e-05	3.1496e-12	0.00214077	3.1496e-12
SORBS1	7.02	9.34	7.78667	7.25	7.54667	9.42333	7.88667	7.64333	2.40333	0.00200268	3.19705e-12	0.133614	3.19705e-12
ADCY2	7.04	6.71	6.57333	7.05333	8.13667	6.79667	6.51	6.91	1.62667	3.47488e-06	3.20598e-12	2.94529e-09	3.20598e-12
THRB	9.54333	6.59	6.51333	7.14	6.90667	6.45333	6.51667	7.14667	3.09	7.39238e-09	3.24272e-12	8.73666e-11	3.24272e-12
TRIM47	6.44333	6.53667	8.45333	6.43333	6.56333	6.63333	8.32667	6.41333	2.04	0.815891	3.26286e-12	0.627929	3.26286e-12
ASB4	6.53	6.55333	8.98	6.46333	6.53333	6.52667	9.66333	6.52667	3.2	0.118155	3.27685e-12	0.109016	3.27685e-12
NPTX2	8.40667	6.78	6.61	6.52667	6.99	6.72667	6.56333	6.56333	1.88	1.78816e-07	3.28073e-12	2.58129e-09	3.28073e-12
TRPM3	9.62	9.05667	6.76	9.09667	9	8.55667	6.71333	8.85333	2.90667	0.0013741	3.29025e-12	0.15608	3.29025e-12
4933434I06RIK	7.37	6.50333	6.59667	6.65333	7.90667	6.58667	6.64667	6.62	1.40333	0.00125102	3.3169e-12	0.000621774	3.3169e-12
CNTN3	6.57667	6.79667	6.61333	8.33	6.72333	6.85	6.68667	7.87	1.75333	0.407681	3.32479e-12	0.00458324	3.32479e-12
PP11R	6.45333	6.55	8.3	6.54	6.52	6.52333	8.35667	6.83667	1.90333	0.174671	3.38696e-12	0.416828	3.38696e-12
ITLN1	6.55667	6.64333	6.49667	8.07667	6.46333	6.43	6.47333	7.13333	1.64667	1.49191e-06	3.46662e-12	3.35842e-06	3.46662e-12
PPP1R16B	6.57	6.55333	7.84	6.47333	6.55333	6.55	7.66333	6.50333	1.36667	0.397099	3.48097e-12	0.451189	3.48097e-12
CLDN5	7.19	7.41667	13.1867	6.83	7.25333	7.00333	13.0233	7.05667	6.35667	0.764389	3.48915e-12	0.789382	3.48915e-12
CASP8	7.44	7.28333	8.41	7.2	7.55333	7.59333	8.87667	7.21667	1.67667	0.000374519	3.49595e-12	0.0273423	3.49595e-12
B3GNT3	6.51333	6.61667	8.89	6.55333	6.77	6.56667	8.93	6.68667	2.41667	0.307491	3.54208e-12	0.668123	3.54208e-12
MFGE8	9.78	9.27333	11.4633	10.17	10.3733	9.77	11.7533	10.04	2.48	0.00041205	3.56982e-12	0.0106952	3.56982e-12
MMP2	9.44333	8.58	7.56	10.34	8.69333	8.94667	7.18333	10.4133	3.23	0.0959313	3.58191e-12	0.00460806	3.58191e-12
SIPA1	6.52333	6.8	7.84	6.62	6.51667	6.90333	7.84333	6.66	1.32667	0.470336	3.59924e-12	0.841498	3.59924e-12
GLRB	6.64	6.78	6.50667	7.34	6.66	6.75	6.52	8.29333	1.78667	0.000108098	3.65033e-12	2.29435e-06	3.65033e-12
MAP3K1	9.53333	10.6933	9.63333	8.67	9.68	10.3267	9.71	8.86	2.02333	0.838182	3.69851e-12	0.0106302	3.69851e-12
D630004K10RIK	8.94667	9.42333	6.63	8.09667	8.59	8.90667	6.64667	7.97333	2.79333	0.0131967	3.85045e-12	0.18269	3.85045e-12
ALDOC	7.88667	6.65333	6.48333	6.52	8.47	6.56333	6.56333	6.66667	1.98667	0.0119279	3.88679e-12	0.0114676	3.88679e-12
MCM5	7.79	10.5833	10.6233	9.83	8.78	10.5	10.12	9.16333	2.83333	0.432672	3.95806e-12	9.16458e-06	3.95806e-12
RASSF4	8.22	6.93	6.82667	6.61667	8.60667	6.91333	6.77	6.61667	1.99	0.249516	4.03613e-12	0.0973357	4.03613e-12
ITGBL1	7.22333	7.03	6.53667	9.63667	9.38	9.08667	6.86333	10.1233	3.58667	1.70161e-09	4.03727e-12	5.24949e-06	4.03727e-12
PACRG	7.68333	6.95333	6.49333	6.75	8.59	6.68667	6.55333	6.77667	2.09667	0.00633055	4.13099e-12	1.56813e-05	4.13099e-12
LOC630567	9.35	8.63333	6.89333	8.49	8.26667	8.56333	6.56	8.07667	2.79	9.8681e-06	4.16977e-12	0.0014982	4.16977e-12
LOC226017	10.04	10.11	7.85	9.26667	10.3033	10.09	7.94	9.61333	2.45333	0.0601609	4.21761e-12	0.430163	4.21761e-12
CCND2	7.02333	9.11333	8.18	9.60333	8.26667	9.05333	8.36667	9.6	2.58	0.000140126	4.22601e-12	1.2869e-05	4.22601e-12
PGM5	9.45	6.69667	9.33	8.49667	8.42	6.65	9.21	8.19667	2.8	0.000875243	4.22941e-12	0.00605926	4.22941e-12
PTPRG	7.67333	7.56667	8.68333	7.47333	7.46	7.22	8.69333	7.54667	1.47333	0.0245194	4.23801e-12	0.0238509	4.23801e-12
BC004728	6.99667	6.79	8.53	6.57667	6.74333	7.05333	8.71	6.78333	2.13333	0.187072	4.27441e-12	0.078597	4.27441e-12
TDRKH	8.14333	8.15667	6.91667	7.18333	7.52667	8.12333	6.88667	7.52667	1.27	0.0696818	4.2881e-12	8.61429e-06	4.2881e-12
GPRASP1	8.52667	7.86	7.24333	8.26333	8.17333	7.62667	7.31333	8.3	1.28333	0.00851408	4.29129e-12	0.00398142	4.29129e-12
ST8SIA4	6.57333	7.14667	9.79333	7.90667	6.70333	6.95333	9.93	8.2	3.35667	0.434387	4.29758e-12	0.512085	4.29758e-12
RAP2A	7.74	10.17	8.35	8.10667	8.01667	9.97667	8.46333	8.06333	2.43	0.636756	4.38462e-12	0.225628	4.38462e-12
TMEM184A	7.28	6.51	6.67	6.49	7.51333	6.57333	6.56667	6.52667	1.02333	0.107357	4.39145e-12	0.0226882	4.39145e-12
MUC15	8.36333	6.44	6.60333	6.5	7.03	6.52333	6.39	6.49	1.97333	9.64907e-07	4.4038e-12	4.03247e-08	4.4038e-12
TEAD4	6.70667	6.54667	7.6	6.61667	7.01333	6.54667	7.81667	6.59333	1.27	0.0100063	4.44818e-12	0.036992	4.44818e-12
TPM4	8.39667	9.33333	10.6267	9.05	8.96333	9.61667	10.63	9.26	2.23333	0.000998904	4.46497e-12	0.056577	4.46497e-12
COL15A1	6.52	8.24667	11.23	7.64	6.7	8.47	11.59	8.25	5.07	0.0499106	4.46885e-12	0.784348	4.46885e-12
PCYT1B	7.84333	6.91667	6.71	6.92	8.03667	6.82667	6.59	6.80667	1.44667	0.493975	4.47967e-12	0.0843024	4.47967e-12
IGSF3	9	8.47333	6.6	9.08333	8.49667	8.44667	6.46333	8.95333	2.62	0.0422212	4.58295e-12	0.296284	4.58295e-12
FAM164A	9.75	8.95	8.54	9.45	9.31667	8.70667	8.64333	9.10667	1.21	4.87423e-06	4.60513e-12	0.000241723	4.60513e-12
LOC327956	9.78333	6.50333	6.56	6.50333	8.56333	6.48667	6.56667	6.62333	3.29667	0.0180364	4.63163e-12	0.00101688	4.63163e-12
EPHA3	6.68667	8.17	6.81667	8.38333	6.69667	8.19	6.76333	6.79667	1.69667	2.34331e-06	4.66366e-12	2.69985e-08	4.66366e-12
GRIA3	7.3	8.63667	6.68667	8.59	7.54	8.65333	6.63333	8.94	2.30667	0.107101	4.74232e-12	0.292359	4.74232e-12
SLITRK1	6.51333	8.21	6.61333	6.83667	6.66	7.71	6.61667	6.57667	1.69667	0.0112192	4.78203e-12	0.00276021	4.78203e-12
ITGA3	7.87	6.52667	7.11667	6.65	8.27333	6.41	7.28667	6.76333	1.86333	0.0233371	4.79526e-12	0.0390902	4.79526e-12
SWAP70	8.29	8.31333	9.38	8.64333	8.14667	8.52667	9.55	8.48667	1.40333	0.643393	4.8019e-12	0.0120475	4.8019e-12
VWF	6.46	6.55	7.68	6.47	6.50667	6.49333	8.18667	6.48667	1.72667	0.0414526	5.03228e-12	0.0134265	5.03228e-12
PDE4DIP	7.93667	7.19667	6.82	7.31333	7.57667	7.16	6.76667	7.24	1.17	0.000835747	5.11858e-12	0.0070728	5.11858e-12
SMARCA2	8.79667	8.88667	9.53	9.98333	9.17	8.78	9.80333	10.1533	1.37333	0.00160525	5.23285e-12	0.0135286	5.23285e-12
METRN	8.56	10.28	7.14333	7.52	8.70667	10.2433	6.93333	7.35333	3.34667	0.575977	5.24672e-12	0.707146	5.24672e-12
ECM1	6.54	6.58667	7.41	6.52667	6.46333	6.67667	7.52667	6.53	1.06333	0.383304	5.3217e-12	0.280402	5.3217e-12
SMAD1	9.15333	9.31333	10.5067	9.55333	9.22333	9.37	10.2833	9.39667	1.35333	0.168029	5.40598e-12	0.0684123	5.40598e-12
RHOBTB1	7.91333	7.11	9.31667	8.57667	7.96	7.41667	9.35667	8.87667	2.24667	0.030991	5.49757e-12	0.397748	5.49757e-12
CD8B	8.8	8.76333	7.2	8.64333	8.95	8.96667	7.45	8.63333	1.76667	0.0252608	5.62627e-12	0.469179	5.62627e-12
LRPAP1	10.2633	9.39333	9.21333	9.76667	10.97	9.26333	9.2	10.1367	1.77	0.000413558	5.6808e-12	0.000139507	5.6808e-12
DAAM1	9.03	7.18	8.02667	8.16	7.94	7.28	7.86667	7.98667	1.85	7.54678e-07	5.68702e-12	1.68742e-07	5.68702e-12
PTGIS	6.80333	6.56	9.47	7.04333	7.40667	6.67333	9.12333	7.23333	2.91	0.167994	5.69598e-12	0.025905	5.69598e-12
ETV1	7.17	7.48333	7.16667	9.29667	8.00333	7.87333	7.16	9.36	2.2	0.000766864	5.70622e-12	0.00551346	5.70622e-12
SCRN1	7.62667	6.67333	6.56667	6.60333	7.17	6.70333	6.59333	6.78	1.06	0.0863232	5.86478e-12	1.01476e-05	5.86478e-12
2810043G13RIK	6.85333	7.01	9.61333	6.88667	6.80667	6.79333	10.2533	6.83	3.46	0.530309	5.86758e-12	0.112231	5.86758e-12
LOC381133	6.49667	6.51333	6.49667	6.48	9.97667	6.59667	6.64667	6.60667	3.49667	2.00559e-10	5.90707e-12	5.90349e-12	5.90349e-12
2810025M15RIK	8.40333	8.78667	10.6233	8.26333	8.81	8.6	10.5167	8.19	2.43333	0.908306	6.01915e-12	0.0991385	6.01915e-12
AFAP1L2	7.37	9.27	6.74667	6.90333	6.79667	9.44	6.78	6.90333	2.69333	0.367896	6.06995e-12	0.0794464	6.06995e-12
WIF1	7.31333	8.04333	6.89333	9.36667	7.31333	8.58333	7.07667	10.3933	3.5	0.000787008	6.13952e-12	0.017229	6.13952e-12
SLCO1C1	6.46667	6.71333	9.95	8.92	6.57667	6.46333	9.32333	7.95667	3.48667	0.00293739	6.15211e-12	0.0387355	6.15211e-12
SCARA3	9.65333	7.01333	6.54	9.65667	6.9	6.61667	6.52667	8.19333	3.13	1.36115e-09	6.19965e-12	6.97692e-08	6.19965e-12
LRRC4C	6.77333	7.91	6.6	6.77667	7.15667	7.50333	6.59	6.69	1.32	0.468473	6.25858e-12	4.24643e-05	6.25858e-12
PTRF	7.21333	7.03333	9.03667	7.36333	7.2	7.55333	9.36	7.57333	2.32667	0.00385041	6.26224e-12	0.141714	6.26224e-12
2610001E17RIK	8.57667	6.89667	6.55667	9.19333	8.59333	7.65	6.50333	9.67667	3.17333	0.0122429	6.33885e-12	0.0483338	6.33885e-12
SMTNL2	9.50667	7.89333	6.74667	6.78667	9.4	7.18	6.74667	6.74667	2.76	0.0551383	6.37024e-12	0.0881409	6.37024e-12
SORCS3	6.54	6.54333	6.59	6.99333	6.75333	6.54	6.55	7.59333	1.05333	6.01874e-06	6.45886e-12	2.50968e-06	6.45886e-12
COL4A2	8.22333	9.29667	10.5433	8.74	8.48	9.54333	10.8233	9.28	2.6	0.000807399	6.55538e-12	0.53262	6.55538e-12
LOC100040462	6.50333	6.76667	8.56667	6.49	6.68667	7.09667	9.47667	6.64	2.98667	0.00084744	6.57574e-12	0.044373	6.57574e-12
CKB	11.4567	11.7233	9.18	11.2	11.37	11.6533	9.67333	10.82	2.54333	0.89762	6.73309e-12	0.0137955	6.73309e-12
CPXM2	8.09667	6.56667	6.49667	6.66667	8.12667	6.50667	6.61333	7.25	1.63	0.0139321	6.75152e-12	0.00821019	6.75152e-12
ULBP1	6.50333	7.37333	8.29667	6.89667	6.68	7.64	8.16	6.76333	1.79333	0.483268	6.77062e-12	0.0614931	6.77062e-12
LOC100043822	8.64	8.35667	6.74	8.71333	9.14	8.66667	6.72	8.13333	2.42	0.514803	6.82289e-12	0.000995424	6.82289e-12
UGT1A6B	6.47	8	6.48	6.43333	6.48667	7.85667	6.59	6.51333	1.56667	0.791207	6.82636e-12	0.452067	6.82636e-12
C030027H14RIK	8.71	7.59333	7.34	6.65	7.40333	7.32333	7.12	6.6	2.11	5.52753e-08	6.84629e-12	3.18468e-07	6.84629e-12
LMO4	10.5033	10.97	9.32667	10.2133	10.1633	11.15	9.55333	10.23	1.82333	0.707486	7.09865e-12	0.00836169	7.09865e-12
SNAI2	6.56667	6.88333	8.16667	8.30667	6.55	6.99667	8.27	7.99667	1.75667	0.697841	7.35399e-12	0.152782	7.35399e-12
PLXNA4	7.15667	6.65667	6.61667	6.57333	8.15	6.80667	6.69	6.56333	1.58667	1.98435e-06	7.38526e-12	6.41377e-07	7.38526e-12
PRDM16	9.09	8.51667	6.88667	6.53	7	8.48	6.97667	6.55333	2.56	5.6967e-06	7.42084e-12	2.84094e-08	7.42084e-12
MDK	10.6167	9.38333	8.1	10.49	10.6933	9.14333	8.06	10.1267	2.63333	0.15868	7.59434e-12	0.393439	7.59434e-12
SLC35F1	7.32667	8.40667	6.68	6.72333	7.21	8.66	6.51	6.64333	2.15	0.706413	7.70002e-12	0.211808	7.70002e-12
TMSB10	10.1433	9.48333	11.0333	9.94333	9.79667	9.54	11.12	9.91667	1.63667	0.314237	7.70813e-12	0.0507579	7.70813e-12
LOC100047934	10.3167	9.39333	7.03333	10.1733	10.83	9.70333	7.48667	10.9667	3.93333	0.00102456	7.83756e-12	0.615299	7.83756e-12
PPM1F	6.71333	7.51333	8.69667	7.56667	6.78	7.38333	8.78333	7.48333	2.07	0.829475	7.83834e-12	0.612461	7.83834e-12
5031436O03RIK	8.83667	9.74667	10.8667	9.11	9.33667	10.3133	11.0433	9.34333	2.20667	9.08826e-05	7.84857e-12	0.181838	7.84857e-12
MAP3K11	6.98	7.31667	8.15	6.7	6.89	7.29	8.52333	6.84	1.82333	0.10782	7.8505e-12	0.0535839	7.8505e-12
TM4SF1	9.36333	7.49667	10.2533	7.82333	7.35667	8.45333	10.5267	9.10667	3.17	0.177099	7.99471e-12	2.43552e-09	7.99471e-12
SYT15	6.46667	6.52	7.39667	6.48667	6.48667	6.56	9.20333	6.43667	2.76667	1.65741e-05	8.01791e-12	2.30529e-07	8.01791e-12
CYB561	8.17	6.55	7.13667	6.56667	8.26333	6.56333	7.31	6.63667	1.71333	0.191384	8.02292e-12	0.847806	8.02292e-12
2810482M11RIK	9.16	6.68	6.47333	7.94	8.18	6.67	6.47333	7.73333	2.68667	0.00296053	8.04988e-12	0.00256362	8.04988e-12
GAP43	6.54333	9.53333	6.72667	8.67667	6.72333	10.0733	7.01333	7.6	3.53	0.886406	8.08891e-12	0.00102124	8.08891e-12
6720469N11RIK	7.45333	8.98333	6.81667	8.08333	7.50333	8.8	6.85667	8.3	2.16667	0.681346	8.18037e-12	0.328128	8.18037e-12
NKAIN2	8.34	8.51	6.64667	6.66	7.84333	8.68333	6.74	6.58	2.10333	0.36285	8.24567e-12	0.049101	8.24567e-12
LOC100045981	8.68	9.91	7.49333	8.17333	8.58667	9.82667	7.39667	7.65667	2.51333	0.0387034	8.32774e-12	0.259486	8.32774e-12
VSTM2A	6.54	6.99333	6.54333	8.42667	6.55333	6.73	6.62333	8.99667	2.45667	0.261766	8.44571e-12	0.0251553	8.44571e-12
IRS1	9.85	10.6233	7.49	10.7433	10.5267	10.7867	7.85667	11.2867	3.79667	0.00323488	8.50912e-12	0.525492	8.50912e-12
KCNA6	8.79333	11.2467	10.1467	9.67667	8.14667	11.5233	9.91333	9.12	3.37667	0.0116666	8.55426e-12	0.0227506	8.55426e-12
CAR3	6.43667	6.51667	6.48667	7.36	6.58333	6.66667	6.65667	9.89333	3.45667	1.82739e-07	8.57198e-12	3.38811e-08	8.57198e-12
3526401B18RIK	9.71667	7.25667	6.79	7.46667	8.8	6.91667	6.45667	7.69333	3.26	0.00263376	8.808e-12	0.00641896	8.808e-12
RASSF3	8.14667	8.16333	10.4433	8.94	9	8.28333	10.42	9.20333	2.29667	0.0017456	8.89039e-12	0.00770878	8.89039e-12
TTC25	7.23	6.6	6.51667	6.61	8.45667	6.54333	6.57667	6.74667	1.94	6.67443e-06	8.91696e-12	4.79475e-07	8.91696e-12
NFE2L2	7.37667	8.10667	8.41333	7.35	7.84667	8.33333	8.59	7.42	1.24	5.46853e-05	8.95799e-12	0.0310601	8.95799e-12
LRRN1	8.37667	8.28	6.74	9.15667	10.5767	7.80667	6.60667	9.24667	3.97	0.00116992	9.07845e-12	5.39805e-07	9.07845e-12
GAD1	7.73	6.51333	6.55667	6.47333	7.68667	6.50667	6.53	6.60333	1.25667	0.790214	9.24889e-12	0.596896	9.24889e-12
RLBP1	8.97	7.38333	6.75333	6.59667	9.18	6.75333	6.73	6.59	2.59	0.26111	9.25736e-12	0.040268	9.25736e-12
LOC677369	9.31	6.73333	6.52	8.3	8.34	6.58333	6.54	8.64	2.79	0.0758758	9.36061e-12	0.00200086	9.36061e-12
IGFBP3	10.4667	7.96667	10.6933	8.81333	10.19	8.85	11.5367	9.36333	3.57	0.000157524	9.45013e-12	0.00321942	9.45013e-12
UNC5D	6.69667	6.74667	6.62	8.45333	6.71667	6.64	6.59333	8.16667	1.86	0.166029	9.56564e-12	0.435757	9.56564e-12
NEO1	8.09667	7.48	6.92	8.15333	7.67	7.25667	7.11	8.14	1.23333	0.0135279	9.66562e-12	0.000685003	9.66562e-12
ANK2	7.28667	8.10667	6.82	9.02667	8.05333	8.24	6.96333	9.68667	2.86667	0.000157329	9.68009e-12	0.0332276	9.68009e-12
LAMA5	8.85	6.74333	7.91667	6.55667	8.96333	6.86667	8.29	6.65333	2.40667	0.0720096	9.68681e-12	0.678063	9.68681e-12
WNT7A	8.64	6.53	6.47333	6.51	7.62333	6.51667	6.62667	6.46333	2.17667	0.00357869	9.72902e-12	5.62581e-05	9.72902e-12
GATA2	10.5267	11.2067	9.34667	6.65333	10.8667	10.8067	9.69333	11.1967	4.55333	8.58611e-10	8.51386e-11	1.01711e-11	1.01711e-11
SMTN	6.76	7.67333	8.77	6.85	6.97333	8.27667	8.71	7.05667	2.01	0.00558841	1.04123e-11	0.0478042	1.04123e-11
AXL	7.20667	8.4	6.62667	8.72	7.14667	8.62	6.55	8.51	2.17	0.712272	1.0449e-11	0.360176	1.0449e-11
ROBO1	9.63333	7.57333	9.29667	10.17	9.59	7.38333	8.21667	9.59333	2.78667	9.14579e-05	1.05373e-11	0.00455643	1.05373e-11
ARHGAP29	9.32333	9.39667	11.4767	10.5733	9.09	9.35	11.5033	10.8167	2.41333	0.9787	1.05748e-11	0.361953	1.05748e-11
PPP1R1A	7.29	6.71	6.59	7.79	6.93667	6.51667	6.50333	8.38	1.87667	0.858903	1.06502e-11	0.000229605	1.06502e-11
COPG2AS2	6.86667	7.49333	10.1967	7.19333	8.10667	7.28667	9.88333	7.14333	3.33	0.162072	1.07564e-11	0.000590746	1.07564e-11
D130071N09	6.55	6.47667	7.69	6.55667	6.41667	6.64333	7.51667	6.52667	1.27333	0.364219	1.07831e-11	0.0743156	1.07831e-11
ZFP219	10.81	11.1333	9.08	10.79	11.0633	11.1767	8.89667	10.7133	2.28	0.914481	1.09122e-11	0.327371	1.09122e-11
TCF4	8.07667	8.83667	9.84	9.08333	9.38333	8.53	10.0333	9.03	1.95667	2.73236e-05	1.10646e-11	1.72668e-08	1.10646e-11
CD97	6.54333	6.66667	8.25	6.82	6.52	6.93333	8.41	6.96	1.89	0.0648473	1.11046e-11	0.530475	1.11046e-11
S1PR1	7.67333	6.78667	9.01667	6.79	6.45333	6.56667	8.82333	6.73	2.56333	0.000226532	1.12009e-11	0.00102719	1.12009e-11
GM1140	6.58	6.57	6.58333	7.86333	6.46667	6.60667	6.58667	6.60333	1.39667	2.87942e-09	1.13987e-11	3.67811e-11	1.13987e-11
LRP10	8.36333	8.03333	9.57333	7.86	8.54	7.91667	9.54	8.24	1.71333	0.119927	1.14296e-11	0.0498732	1.14296e-11
KIRREL3	10.3967	7.24667	6.51	8.09333	10.5567	7.22	6.97667	8.24	4.04667	0.20315	1.16203e-11	0.667126	1.16203e-11
FAM129B	7.77	7.90667	9.25	7.66	8.29667	7.87	9.30667	7.88	1.64667	0.00524556	1.1633e-11	0.0203594	1.1633e-11
SPIRE2	8.42667	7.68	6.81333	6.45333	7.27	7.27	6.52	6.55	1.97333	5.03502e-07	1.16405e-11	4.86411e-06	1.16405e-11
TMIE	9.25333	6.82667	7.15333	8.4	9.63	6.64	7.25333	8.53333	2.99	0.325617	1.16509e-11	0.334037	1.16509e-11
ACPL2	8.37	8.49333	6.67333	9.75	8.47333	8.34667	6.69	8.91333	3.07667	0.035751	1.1715e-11	0.0111917	1.1715e-11
PGLYRP1	6.43	6.63667	8.19	6.45	7.14333	6.56333	8.75	6.61	2.32	0.000508273	1.18007e-11	0.00990489	1.18007e-11
BICD1	8.11333	8.20333	6.59667	7.02333	7.71	7.94667	6.60333	7.00667	1.60667	0.0133775	1.18862e-11	0.0820386	1.18862e-11
MID1IP1	7.62	8.39667	6.94667	6.78333	7.61	8.37667	7.07667	6.84333	1.61333	0.516156	1.21003e-11	0.800053	1.21003e-11
LOC381140	6.65333	6.94333	9.19333	8.04333	7.06667	7.19	9.77667	8.55	3.12333	0.000651781	1.22454e-11	0.694988	1.22454e-11
CCDC80	8.33333	6.97333	6.58	8.57	8.00333	7.19333	6.59333	8.87	2.29	0.550211	1.22885e-11	0.0703622	1.22885e-11
ITPKB	7.24333	7.63	8.36333	7.28333	7.75333	7.73667	8.65	7.37333	1.40667	4.17618e-05	1.2412e-11	0.0139529	1.2412e-11
SHROOM2	7.45333	8.22333	8.74333	7.07	7.58333	8.19	8.65333	7.23333	1.67333	0.482368	1.26327e-11	0.382767	1.26327e-11
DDR1	7.77333	6.9	6.64333	6.75	7.45333	6.79	6.66	6.85333	1.13	0.0518755	1.2843e-11	0.00531784	1.2843e-11
FGFRL1	9.04	7.27333	6.83	7.05333	8.78667	7.26	6.92667	6.95	2.21	0.410811	1.29312e-11	0.49349	1.29312e-11
RASSF2	6.52667	6.70333	8.55667	7.22667	6.59333	6.8	8.43	7.79	2.03	0.0630631	1.29732e-11	0.0312304	1.29732e-11
SLC9A3R1	11.89	11.4167	8.21333	10.7	11.7133	11.0367	9.08	11.0567	3.67667	0.177533	1.30065e-11	0.00789631	1.30065e-11
PKD2L1	8.73333	6.61667	6.56	6.57667	7.99	6.72333	6.73667	6.57333	2.17333	0.137594	1.302e-11	0.00155005	1.302e-11
RBP7	6.79333	6.60667	7.72333	6.72	6.77333	6.59	8.46667	6.78667	1.87667	0.00507588	1.30369e-11	0.000737009	1.30369e-11
SIAT10	6.68667	6.7	8.09667	6.76667	6.76667	6.64667	8.11333	6.97667	1.46667	0.291975	1.31018e-11	0.450283	1.31018e-11
VAMP5	6.49	6.62667	7.56667	6.52667	6.52333	6.59667	7.74	6.54333	1.25	0.322297	1.31239e-11	0.484093	1.31239e-11
FOXF2	6.74	8.03333	10.71	10.9767	6.69667	7.59667	10.58	8.20333	4.28	3.87381e-05	1.32037e-11	1.87588e-05	1.32037e-11
TNIK	6.85667	7.51667	6.60333	6.68333	6.8	7.62667	6.66333	6.7	1.02333	0.396186	1.35078e-11	0.464007	1.35078e-11
NETO2	7.29667	7.90333	6.78	8.04667	7.25667	8.18667	6.77667	7.87667	1.41	0.73825	1.35664e-11	0.0418713	1.35664e-11
PRDM1	6.48667	6.52	8.49	6.53333	6.59667	6.66667	8.49333	6.55333	2.00667	0.410916	1.35808e-11	0.911837	1.35808e-11
CP	6.54	6.77	6.9	8.41333	7.36333	6.84667	6.85667	9.12	2.58	0.000189774	1.36817e-11	0.00271795	1.36817e-11
MYO6	10.4867	9.54333	10.39	10.9	11.1933	9.40333	10.38	10.6667	1.79	0.155256	1.369e-11	5.34627e-05	1.369e-11
PDE7B	6.53333	8.03	7.36333	7.33667	6.73	8.06667	7.48667	7.28333	1.53333	0.147589	1.37387e-11	0.349568	1.37387e-11
UGDH	8.89	8.55	7.47667	8.07333	8.73	8.67	7.34	8.16	1.55	0.680193	1.37852e-11	0.176795	1.37852e-11
DHH	6.56667	11.06	7.85667	6.51	6.92333	11.0767	7.69	6.79333	4.56667	0.500464	1.3807e-11	0.711904	1.3807e-11
D15BWG0759E	7.96	7.82333	6.60667	8.25	7.62667	7.69	6.54667	8.29667	1.75	0.0707754	1.38611e-11	0.213105	1.38611e-11
FAM124B	6.76333	6.53	7.71	6.59667	6.82	6.58	7.47333	6.67667	1.18	0.763602	1.39258e-11	0.0447276	1.39258e-11
CTNND2	7.91	7.39667	6.56667	6.66667	8.22333	6.66333	6.65333	7.79333	1.65667	0.00172549	1.47646e-11	1.68047e-08	1.47646e-11
CENTD3	7.68667	8.84	12.4467	9.42	7.64333	9.59667	12.36	7.9	4.80333	0.224224	1.47804e-11	0.00284301	1.47804e-11
CELSR1	8.90333	8.08667	7.37333	6.74333	8.59667	7.65	6.91	6.74333	2.16	0.0011403	1.54151e-11	0.164339	1.54151e-11
NOTCH4	7.10667	7.08	10.0933	7.36	7.06333	7.2	10.18	8.02333	3.11667	0.116961	1.54154e-11	0.235636	1.54154e-11
LOC100045780	6.82667	7.75	9.18333	8.50333	6.76667	8.72667	8.84667	8.66667	2.41667	0.040183	1.54447e-11	0.000281511	1.54447e-11
ACOT1	9.88	10.2767	8.07	9.63667	9.58	10.0867	7.79667	10.09	2.48	0.390104	1.55496e-11	0.0237915	1.55496e-11
END3	6.47333	8.17	6.65667	8.63667	6.49333	8.19333	6.58	6.72333	2.16333	4.12497e-06	1.56022e-11	5.46269e-08	1.56022e-11
GAS1	10.1867	8.28667	6.69	9.49667	10.5867	7.99	6.61667	9.44	3.97	0.962817	1.56268e-11	0.386401	1.56268e-11
EFHD1	11.38	8.41333	7.00667	9.46667	9.2	9.21333	7.35	8.55667	4.37333	0.000445674	1.56377e-11	2.09241e-07	1.56377e-11
KRT19	8.6	6.49667	6.55	6.52	8.11	6.50333	6.46	6.5	2.14	0.0825443	1.56469e-11	0.142241	1.56469e-11
TMC7	7.66	9.66333	7.82333	7.74	7.48	9.37	7.68	7.51333	2.18333	0.0193689	1.56881e-11	0.922235	1.56881e-11
QK	7.35	8.49667	7.90333	6.69667	6.80667	8.39667	8.06333	6.96667	1.8	0.429099	1.59397e-11	0.00226693	1.59397e-11
OCIAD2	7.45333	6.78	6.60667	7.64333	7.70667	6.86667	6.68667	8.46667	1.86	5.4358e-05	1.61858e-11	0.000795148	1.61858e-11
TMEM51	9.67333	7.25333	9.81667	8.95333	10.0533	7.91333	9.94	9.48667	2.8	0.000344324	1.62312e-11	0.248046	1.62312e-11
CRTAC1	7.21667	6.60667	6.59	6.59333	9.20667	6.62667	6.46	6.52	2.74667	1.03605e-05	1.65389e-11	1.91679e-08	1.65389e-11
ALCAM	8.81	10.4533	7.16	8.66333	8.52333	10.2033	7.08333	9.71333	3.37	0.359493	1.65792e-11	0.00235476	1.65792e-11
LRP12	10.5767	10.4233	8.93	10.56	10.6067	10.4667	9.10667	10.4667	1.67667	0.557255	1.66583e-11	0.557952	1.66583e-11
5430433G21RIK	9.93667	6.71	7.59667	8.36667	9.03	7.19667	7.35667	9.59	3.22667	0.196653	1.69351e-11	1.43736e-05	1.69351e-11
GVIN1	6.48	6.54	7.89333	6.45	6.48667	6.54667	8.43333	6.51333	1.98333	0.048926	1.70699e-11	0.0519185	1.70699e-11
1110017D15RIK	6.98333	6.79	6.93333	6.88333	9.51	6.89667	6.9	6.82667	2.72	1.20182e-08	1.71341e-11	6.41472e-11	1.71341e-11
F2RL1	8.03333	6.50333	6.60333	6.49333	7.75	6.51667	6.6	6.47333	1.56	0.234735	1.71413e-11	0.278505	1.71413e-11
RBMS3	10.37	10.4867	8.12667	10.4333	10.51	10.1833	8.23667	10.6267	2.5	0.7267	1.71963e-11	0.295208	1.71963e-11
DOCK9	6.87667	7.32	8.49333	7.00667	7.25333	7.39	8.27	7	1.61667	0.344996	1.72159e-11	0.0125893	1.72159e-11
ST6GAL1	7.98	9.76333	8.82667	8.44	9.53333	10.2567	8.44333	7.78	2.47667	0.00252808	1.72526e-11	2.19123e-08	1.72526e-11
ATG7	7.13667	8.35333	6.93667	8.14	6.91	8.58	6.93333	8.21333	1.67	0.801413	1.74028e-11	0.169865	1.74028e-11
FAM108A	6.69333	6.73667	7.98	6.68	6.64333	6.77667	7.63333	6.66333	1.33667	0.0719254	1.74778e-11	0.0522913	1.74778e-11
TMEM119	6.52333	6.83667	6.69667	7.78	6.53667	6.93	6.82333	8.16667	1.64333	0.0136875	1.76892e-11	0.142707	1.76892e-11
CUEDC2	10.1533	11.5367	9.91333	9.84333	9.72667	11.5367	9.76667	10.02	1.81	0.183754	1.77499e-11	0.0518462	1.77499e-11
PIK3R6	6.52333	6.64	7.71	6.51667	6.53333	6.62	7.60333	6.57667	1.19333	0.770141	1.77995e-11	0.662862	1.77995e-11
B230399E16RIK	10.7	7.54333	6.55333	8.28667	10.04	7.19333	6.5	8.14333	4.2	0.0527155	1.79025e-11	0.476165	1.79025e-11
LY6A	6.67	6.92667	8.49333	6.91667	6.78	6.97333	9.39667	6.91667	2.72667	0.0104168	1.80464e-11	0.00871021	1.80464e-11
STOX1	7.96	6.54	7.83	6.56333	8.69	6.60333	8.24	6.62333	2.15	0.00132265	1.83592e-11	0.028853	1.83592e-11
CPNE8	6.87333	6.58333	6.94	7.20667	6.61667	6.67	7.15333	7.85667	1.27333	0.000158041	1.85065e-11	1.28813e-06	1.85065e-11
LTBP3	8.30667	7.38333	7.00333	8.00333	8.22667	7.41667	7.02667	8.05667	1.30333	0.883249	1.87855e-11	0.788205	1.87855e-11
PDE1A	6.55333	6.61	6.54	7.66667	6.56667	6.97	6.57667	7.63	1.12667	0.0564958	1.90542e-11	0.0277374	1.90542e-11
TM6SF1	6.88	7.53333	9.59333	6.87667	8.06667	7.47333	9.72	6.64	3.08	0.0346078	1.92845e-11	0.00137369	1.92845e-11
PLEKHG5	6.97667	7.41333	8.35333	6.72333	6.95333	7.21667	8.18667	6.82667	1.63	0.243543	2.01643e-11	0.278387	2.01643e-11
AA407270	6.86667	6.60333	8.26	7.27333	7.03333	6.57667	7.69667	7.12333	1.68333	0.0137549	2.02499e-11	0.00106813	2.02499e-11
TCP11L1	8.60667	8.48	7.1	8.18	8.31333	8.23333	6.81667	8.23333	1.79	0.00650851	2.03059e-11	0.188152	2.03059e-11
CTNNAL1	8.84333	10.67	6.81333	7.96	9.05333	10.3833	7.05	8.16333	3.85667	0.506395	2.03676e-11	0.467678	2.03676e-11
4921511K06RIK	7.61	6.78	6.62	7.92667	7.78	6.83333	6.51667	7.95333	1.43667	0.541541	2.04429e-11	0.457811	2.04429e-11
VCAN	6.50667	7.26	6.63667	8.41333	7.92	9.19333	6.61	7.78333	2.68667	2.56577e-08	2.0507e-11	7.23933e-10	2.0507e-11
LOC547343	7.35333	7.89333	9.20333	7.12333	7.80667	8.23667	9.58667	7.37333	2.46333	0.000553506	2.0666e-11	0.852978	2.0666e-11
FMN	8.14	6.48667	6.5	6.48667	6.70333	6.52	6.56667	6.50333	1.65333	3.99493e-07	2.09452e-11	5.16555e-10	2.09452e-11
ARHGAP28	6.89667	7.19667	7.53333	9.10667	6.98667	6.92333	7.59667	8.94667	2.21	0.419917	2.10755e-11	0.384905	2.10755e-11
LOC100046120	12.5567	7.59	7.10667	9.25667	9.3	6.83333	6.88667	8.52667	5.72333	8.94379e-07	2.11548e-11	2.20947e-05	2.11548e-11
D2ERTD750E	6.74667	7.72	7.96667	7.25	6.95	7.86	7.60667	6.95667	1.22	0.0865169	2.12011e-11	0.000263361	2.12011e-11
TLE1	7.20333	7.01	7.30667	7.58	7	7.05667	7.12333	8.12667	1.12667	0.139418	2.14423e-11	1.46563e-06	2.14423e-11
PDGFRL	7.86667	7.65667	6.7	8.38	8.61	7.43667	6.63333	8.46	1.97667	0.0744418	2.14569e-11	0.000949879	2.14569e-11
MTSS1	8.49	7.02333	8.86667	7.65	8.53	7.27333	9.04	7.86667	2.01667	0.028633	2.15044e-11	0.737655	2.15044e-11
CDH18	7.02333	6.69333	6.58667	8.62333	7.13333	6.66667	6.46667	7.74333	2.15667	0.00321352	2.19728e-11	0.000323139	2.19728e-11
PAPSS2	9.24667	6.64	7.16667	6.72333	7.43333	6.64333	7.23	6.83333	2.60667	1.87475e-05	2.21154e-11	3.64275e-08	2.21154e-11
MATN1	12.4767	7.61	6.67667	7.16	8.76	7.13333	6.57	8.06	5.90667	5.33495e-05	2.2431e-11	9.70061e-08	2.2431e-11
BCAS1	7.83333	11.5967	7.84667	8.99	8.55333	11.52	7.53667	8.32667	4.06	0.598861	2.24524e-11	0.0355319	2.24524e-11
CDCA8	6.93333	9.27	9.4	8.10333	7.60667	9.07	8.80667	7.63	2.46667	0.0936662	2.27373e-11	0.000249181	2.27373e-11
PCDH9	6.93333	7.50667	6.52	7.32333	6.68667	7.31	6.55	7.72667	1.20667	0.95338	2.27907e-11	0.000193763	2.27907e-11
FRMD8	8.17	9.32	9.08333	8.07667	8.1	9.34667	9.25333	8.18333	1.27	0.32628	2.28012e-11	0.506398	2.28012e-11
SCARF2	6.91667	7.60667	6.7	8.72667	7.24333	7.83333	6.86	9.06333	2.36333	0.00610749	2.2926e-11	0.854526	2.2926e-11
PTPRJ	7.75667	8.88333	6.71333	7.14	8.16	9.28	6.81333	7.15	2.56667	0.0238911	2.34292e-11	0.329901	2.34292e-11
MYADM	10.2767	9.01333	11.0033	10.5133	10.62	9.48333	10.9533	10.4767	1.99	0.0135803	2.38524e-11	0.0247616	2.38524e-11
ID4	8.73	8.86333	6.88667	6.71	9.02	8.49	6.93667	6.79333	2.31	0.902417	2.39504e-11	0.166652	2.39504e-11
COBLL1	6.93	6.76	8.30667	6.87	7.61	6.72	8.33667	6.70333	1.63333	0.0725711	2.42115e-11	0.00143789	2.42115e-11
MPZ	7.39667	10.6333	6.95667	6.5	7.27	11.3767	7.55	6.73333	4.87667	0.0592794	2.42956e-11	0.342001	2.42956e-11
ANLN	6.54	7.67	7.46	6.85667	6.67	7.55333	7.19	6.7	1.13	0.024965	2.43371e-11	0.0251248	2.43371e-11
STXBP2	9.41333	8.11	6.59333	6.64667	9.53	8.16667	7.09333	6.72667	2.93667	0.123304	2.43597e-11	0.503336	2.43597e-11
EBF2	6.69	6.69667	6.78333	7.69	6.70667	6.77667	6.69	6.93333	1	2.20689e-06	2.44621e-11	1.37242e-08	2.44621e-11
GPR64	9.42667	6.81	6.65333	6.88333	6.62667	6.84667	6.64333	7.55	2.8	1.00251e-06	8.39308e-10	2.4469e-11	2.4469e-11
RHOU	9.21667	7.65667	6.73	9.44	8.77333	7.41	6.64333	8.97	2.79667	0.0103015	2.44947e-11	0.562946	2.44947e-11
1700040D17RIK	7.68	6.50333	6.53	6.53	6.65667	6.62667	6.52667	6.56667	1.17667	7.59625e-07	2.49568e-11	2.11245e-10	2.49568e-11
LOC100048721	8.53333	9.25333	6.75333	10.04	9.72667	9.81333	6.98333	8.97667	3.28667	0.0602769	2.49996e-11	2.68415e-05	2.49996e-11
SMPX	8.6	6.56667	6.55	6.53333	9.89	6.87	6.69333	7.03	3.35667	0.000153273	2.50641e-11	0.0121077	2.50641e-11
CLDN11	8.91333	8.66	6.70333	11.2167	10.4067	10.6933	7.62333	12.2467	5.54333	4.01002e-07	2.51571e-11	0.114929	2.51571e-11
JAK1	8.19	7.33667	7.05667	7.6	7.84667	7.07667	7.28333	7.52	1.13333	0.00511866	2.52038e-11	0.000158294	2.52038e-11
AW049604	7.38333	9.45333	6.57667	7.29333	7.92333	9.27333	7.15333	7.24	2.87667	0.038956	2.53531e-11	0.0263094	2.53531e-11
PTPN18	6.56667	6.59333	7.67	6.59667	6.56667	6.68	7.25667	6.64	1.10333	0.0832656	2.54012e-11	0.000961504	2.54012e-11
FLYWCH2	8.64	7.8	6.62	8.07	8.53	7.22667	6.80333	8.2	2.02	0.22071	2.54369e-11	0.0077799	2.54369e-11
GALNT3	7.48	6.96	6.60333	6.48333	8.43333	7.15333	6.54333	6.62	1.95	8.74388e-05	2.57552e-11	8.53475e-05	2.57552e-11
SLC26A4	7.16333	6.48667	6.6	6.48	8.01667	6.55667	6.72667	6.43	1.58667	7.42209e-05	2.58923e-11	1.77595e-05	2.58923e-11
MKX	7.22	7.01	6.53	9.49	6.62	7.49	6.53	9.56667	3.03667	0.929513	2.61071e-11	0.0429835	2.61071e-11
1810043G02RIK	7.68333	7.79667	6.99333	7.32667	8.06	7.94	6.98667	7.46	1.07333	0.000611642	2.62165e-11	0.0200313	2.62165e-11
E530011J04RIK	6.67	9.24333	7.67	9.63	6.85667	8.92667	7.70667	8.68667	2.96	0.0237344	2.62316e-11	0.00668582	2.62316e-11
LOC237036	6.47333	6.62667	7.89	6.47667	6.51333	6.75333	7.77667	6.53	1.41667	0.649163	2.64585e-11	0.528557	2.64585e-11
LOC100047870	7.33333	8.94	7.20333	7.06	6.94	8.60333	6.85333	6.84	2.1	0.00072426	2.64921e-11	0.877179	2.64921e-11
LOC100045567	7.22	7.06	8.58	6.95333	7.00667	7.13333	8.84	7.36333	1.88667	0.0811147	2.66106e-11	0.0381042	2.66106e-11
CHRNB1	8.14	6.63667	6.84667	6.90667	8.78	6.79667	6.84333	7.20333	2.14333	0.00163318	2.67396e-11	0.0374607	2.67396e-11
RHOJ	7.17	8.92667	10.6433	9.94	7.16	8.95	10.44	9.96667	3.48333	0.762251	2.68432e-11	0.914719	2.68432e-11
GAS2L3	6.62	9.60333	7.26667	7.94667	7.00667	9.46667	7.20333	8.18	2.98333	0.344035	2.69766e-11	0.305053	2.69766e-11
9930021D14RIK	8.09333	6.87667	6.93667	6.86333	10.1467	7.06667	6.91	7.77	3.28333	3.07243e-07	2.71265e-11	2.63196e-06	2.71265e-11
1110014O20RIK	12.0033	11.11	10.2533	10.98	11.7867	10.8533	10.43	11.0133	1.75	0.267574	2.71772e-11	0.0498445	2.71772e-11
EMX2	8.78	6.52333	6.58667	6.49	8.29667	6.55333	6.63667	6.46	2.32	0.245376	2.75908e-11	0.158866	2.75908e-11
DES	6.71667	7.47	6.84	9.91	7.24	9.22	6.64667	8.49333	3.26333	0.131863	2.7655e-11	1.10538e-07	2.7655e-11
ACBD7	6.81	6.50333	6.53333	6.41	7.99	6.5	6.50667	6.44667	1.58	2.20427e-06	2.76796e-11	2.11256e-08	2.76796e-11
CACNA2D1	8.17333	7.94667	6.49667	7.96333	7.92	7.77667	6.56333	7.62	1.67667	0.0126443	2.78362e-11	0.15575	2.78362e-11
ALDH1A1	7.60667	6.62	6.67	8.64667	10.92	6.67	6.63	7.35333	4.3	0.000369661	2.80025e-11	1.11929e-09	2.80025e-11
MFSD2	8.95667	8.28333	10.1267	6.59	8.99333	7.94333	9.98667	6.82667	3.53667	0.69012	2.8152e-11	0.446282	2.8152e-11
ELMO1	6.87333	7.01667	7.83667	6.76333	7.08	7.15	7.67333	6.70333	1.13333	0.469234	2.8277e-11	0.0153991	2.8277e-11
NTRK2	7.02667	7.71333	6.67667	7.97333	6.97	8.01667	6.76	8.87	2.19333	0.000501957	2.83424e-11	0.00108008	2.83424e-11
PPIC	10.78	11.1767	11.93	11.4233	10.4333	11.3	11.8967	11.55	1.49667	0.518185	2.85935e-11	0.0114141	2.85935e-11
GRP	7.02667	6.46333	7.39	6.48667	7.47	6.58667	8.52667	6.55	2.06333	2.41884e-06	2.86496e-11	4.89738e-05	2.86496e-11
SCD1	7.59	10.1433	6.61333	8.49667	7.50667	9.62667	6.94333	8.30333	3.53	0.348476	2.87658e-11	0.137366	2.87658e-11
DCLK3	6.93	8.88333	6.71333	7.8	9.07333	8.61333	6.62333	6.98667	2.45	0.00795219	3.0508e-11	3.01251e-09	3.0508e-11
LOC100041932	8.93667	7.17	7.05	7.10667	9.38333	7.40333	7.13333	7.15	2.33333	0.0403331	3.06658e-11	0.409434	3.06658e-11
LYPD2	8.77333	6.49333	6.55667	6.52667	6.73667	6.51667	6.54	6.55333	2.28	1.09752e-07	3.08037e-11	4.62469e-10	3.08037e-11
NME5	7.80333	6.67	6.72667	6.98	8.66	6.77333	6.66667	7.06	1.99333	0.00180396	3.10523e-11	0.000605361	3.10523e-11
SEPT10	7.41333	8.62333	8.58	7.79	7.44667	8.74333	8.76333	7.63667	1.35	0.446729	3.11015e-11	0.240169	3.11015e-11
SCAMP5	8.32667	10.2567	8.07667	8.69333	8.73	10.1867	7.84	8.72333	2.41667	0.722158	3.12136e-11	0.105922	3.12136e-11
FZD7	9.31667	8.27667	6.77	9.24667	9.22667	8.32	6.96	9.09333	2.54667	0.980541	3.15158e-11	0.64323	3.15158e-11
ATAD2	7.36667	9.42333	9.09333	8.66	7.99333	9.15	9	8.35333	2.05667	0.859004	3.19797e-11	0.000305704	3.19797e-11
SH3GL3	6.59667	7.85667	6.67333	6.87667	6.67	7.91333	6.64	6.86333	1.31667	0.703346	3.21471e-11	0.870671	3.21471e-11
NPY	7.31667	8.69667	6.59	7.02	6.63	8.21333	6.51333	6.50667	2.19	3.89575e-05	3.2464e-11	0.0795044	3.2464e-11
VLDLR	7.97	9.16333	7.62	8.27667	8.04667	8.85	7.68333	8.22667	1.54333	0.300087	3.28824e-11	0.0611359	3.28824e-11
KCTD10	9.42333	9.40333	10.58	9.59333	9.69	9.74667	10.84	9.82667	1.43667	4.94082e-05	3.33774e-11	0.880325	3.33774e-11
PDE4B	7.49333	6.97333	8.63333	7.24	7.55	6.99333	8.40333	8.04333	1.66	0.0126651	3.36468e-11	7.01553e-05	3.36468e-11
SLC6A15	9.75333	8.44667	6.6	7.29333	8.60667	7.53333	6.59667	6.75667	3.15667	1.21059e-05	3.37974e-11	0.00744099	3.37974e-11
TNFSF10	6.44333	6.46333	7.78333	6.43667	6.46333	6.46333	7.61667	6.50333	1.34667	0.727411	3.40622e-11	0.505034	3.40622e-11
DAPK2	8.64	6.63667	8.20333	6.58	7.74667	6.64333	8.20667	7.04667	2.06	0.198848	3.41016e-11	0.000123567	3.41016e-11
TGFBI	6.80667	7.66	8.72333	10.74	6.91333	7.51	7.99333	10.2733	3.93333	0.0464755	3.43032e-11	0.225078	3.43032e-11
A730054J21RIK	7.43	9.29	6.54333	7.62	6.79667	9.29667	6.75333	7.27667	2.75333	0.0909781	3.43666e-11	0.0550857	3.43666e-11
GSG1L	6.79333	7.08	6.66667	9.03667	7.63667	7.16333	6.67333	9.33667	2.67	0.00804036	3.45127e-11	0.0423604	3.45127e-11
FAM134B	9.63	11.7333	8.44333	9.22667	10.6233	11.8933	8.54	10.06	3.45	0.000770921	3.4991e-11	0.0466062	3.4991e-11
MAMDC2	6.49	8.32667	6.69667	6.61667	6.97333	7.73667	6.61333	6.47333	1.85333	0.209355	3.50597e-11	0.000235176	3.50597e-11
CLSTN3	7.59667	6.67333	6.6	6.88	8.10667	6.56667	6.67667	6.82333	1.54	0.0644332	3.52271e-11	0.00336739	3.52271e-11
CTNNA2	6.96667	6.86667	6.55333	7.35	7.77667	6.8	6.55333	7.05333	1.22333	0.00427676	3.5244e-11	1.88013e-08	3.5244e-11
MLLT4	9.53667	8.28	10.2833	9.48333	9.96	8.04667	10.3	9.32333	2.25333	0.889235	3.53448e-11	0.0528236	3.53448e-11
KIF22	7.04	9.35	9.51667	8.14	7.61	9.14	8.74	7.6	2.47667	0.0136601	3.55074e-11	0.000278125	3.55074e-11
PLAGL1	7.05333	7.01333	9.34333	8.03667	7.29	6.99333	9.01667	8.39333	2.35	0.514854	3.64399e-11	0.0822853	3.64399e-11
ISCA1	9.50667	9.54333	10.5433	9.76667	9.7	9.51	10.51	9.93	1.03667	0.100867	3.68597e-11	0.130847	3.68597e-11
1600029D21RIK	8.19333	6.52667	6.44333	6.42333	7.27667	6.44	6.47	6.52	1.77	0.00157981	3.71651e-11	3.7495e-05	3.71651e-11
LRG1	6.92333	6.85333	8.85333	6.78	6.96667	7.04667	9.83333	7.02333	3.05333	0.00448236	3.72451e-11	0.0371125	3.72451e-11
NRXN2	6.48333	6.64	6.61333	7.67	6.51	6.67667	6.58667	6.87667	1.18667	2.29658e-05	3.74494e-11	1.27445e-07	3.74494e-11
SEMA6B	7.61333	6.95333	8.32333	6.80333	7.24667	6.9	8.57333	6.73667	1.83667	0.407036	3.80046e-11	0.0481167	3.80046e-11
9930039L23RIK	8.87667	7.18333	6.93667	7.02333	9.33667	6.86333	6.7	7.09333	2.63667	0.94697	3.81536e-11	0.0513729	3.81536e-11
HSPB8	10.37	8.00333	10.7633	9.75333	10.8167	8.62	10.8367	10.4467	2.83333	0.000444723	3.84242e-11	0.194369	3.84242e-11
SAMD14	9.17	9.27667	7.23667	9.55667	8.87333	9.17333	7.55667	9.22333	2.32	0.239018	3.84521e-11	0.0541717	3.84521e-11
SCARA5	7.31667	6.54	6.38	8.19667	6.69333	6.55333	6.52333	8.44333	2.06333	0.496456	3.84822e-11	0.00568042	3.84822e-11
EG244911	8.74667	6.53667	6.78	6.54333	9.17	6.70667	6.41667	6.59333	2.75333	0.52787	3.85146e-11	0.117616	3.85146e-11
LOC100048858	8.59667	8.25333	9.65	7.74333	8.91333	8.35	9.58333	8.48	1.90667	0.000447303	3.85165e-11	0.00176437	3.85165e-11
ADRA2C	7.8	8.27667	6.64333	6.56667	7.12667	7.53	6.58333	6.78333	1.71	5.03224e-05	3.92597e-11	3.5824e-05	3.92597e-11
FBXO7	6.84667	8.11	6.74667	6.61667	6.96333	8.36	7.01667	6.63333	1.74333	0.0265849	3.98523e-11	0.515332	3.98523e-11
NCAPG	6.86	8.32667	8.09	7.34667	7.11	8.02	7.96667	7.17	1.46667	0.113947	4.00454e-11	0.0122128	4.00454e-11
6430511F03	8.45333	7.63	9.9	9.27667	8.36333	7.64667	9.90667	9.58667	2.27667	0.526063	4.07405e-11	0.487319	4.07405e-11
CYBRD1	8.56333	7.03333	6.62667	6.79333	7.83667	6.82333	6.6	7.08	1.96333	0.0190401	4.13088e-11	0.000419008	4.13088e-11
GPER	6.91667	7.07667	6.83333	7.74667	6.64	7.35	6.63	8.34667	1.71667	0.0994858	4.15189e-11	0.000117206	4.15189e-11
GJB6	10.64	7.14	6.70667	9.55333	10.1467	7.90667	6.72333	11.3067	4.6	0.0111357	4.15691e-11	0.00232647	4.15691e-11
COL18A1	8.65333	7.48333	8.57667	6.80667	7.81333	7.9	8.96333	7.46667	2.15667	0.0287374	4.16777e-11	1.65106e-06	4.16777e-11
SEMA5B	9.3	9.49667	6.68333	8.37	8.08667	9.30333	6.65333	7.83	2.84333	0.000289278	4.21896e-11	0.00617319	4.21896e-11
ITIH2	6.51333	6.55	6.54333	6.95	6.65	6.78333	6.61	8.92333	2.41	3.66438e-08	4.2649e-11	1.12073e-08	4.2649e-11
CDH1	11.3267	9.38667	7.97	10.8933	11.1967	10.3033	7.61333	10.77	3.71333	0.59951	4.37358e-11	0.0271878	4.37358e-11
TMEM184C	8.07667	8.46	6.83	8.52667	8.34667	8.31333	6.99667	8.54333	1.71333	0.282504	4.41385e-11	0.200049	4.41385e-11
2210015K02RIK	9.94667	7.12	6.88333	7.37333	8.24	7.08	7.05667	7.33333	3.06333	0.000446904	4.4354e-11	5.12571e-06	4.4354e-11
BC062650	8.06	6.54333	6.55667	6.63	6.87333	6.53	6.58	6.52	1.54	9.88514e-07	4.45771e-11	3.46046e-08	4.45771e-11
SCL0003799.1_2	6.95	6.94667	6.64667	7.81	6.65667	6.94333	6.68333	8.49333	1.84667	0.11421	4.45972e-11	0.000444652	4.45972e-11
0610007N19RIK	7.49667	7.83	6.79333	7.99	7.84667	7.65667	6.83333	8.62667	1.83333	0.00182245	4.45992e-11	0.0007236	4.45992e-11
NAB1	7.57667	7.61667	8.58333	7.69	7.99	7.73	8.45333	7.72333	1.00667	0.0107333	4.53012e-11	0.000835309	4.53012e-11
TIMP2	10.5967	10.9067	8.37333	10.7833	10.32	10.9467	8.6	10.59	2.57333	0.631334	4.60641e-11	0.338653	4.60641e-11
4831437C03RIK	6.54	6.55667	7.76667	6.45333	6.66	6.65	8.20667	6.52	1.75333	0.015325	4.6177e-11	0.200196	4.6177e-11
COL6A2	6.71	6.65333	6.71667	7.26333	6.70667	6.9	6.75667	7.99	1.33667	1.48397e-05	4.65317e-11	3.866e-05	4.65317e-11
H2-Q5	7.31333	7.23333	8.65333	6.90333	7.95333	7.51	9.06	7.35333	2.15667	1.25108e-05	4.68368e-11	0.374488	4.68368e-11
GRK5	6.85667	7.39333	8.37667	7.06333	7.01333	7.65333	8.44333	6.98333	1.58667	0.128622	4.71089e-11	0.305153	4.71089e-11
BIRC5	6.55	8.35	8.57	7.34	6.97667	8.19333	8.16667	7.19667	2.02	0.355867	4.72866e-11	0.00683635	4.72866e-11
GCNT2	8.12333	7.06667	8.75333	7.25667	7.97667	7.35	8.96667	7.39667	1.9	0.103962	4.79946e-11	0.194472	4.79946e-11
D430013K02	8.02	7.43333	9.93	8.12667	7.76333	8.24	10.45	9.19333	3.01667	8.29064e-05	4.80798e-11	0.00191621	4.80798e-11
NEK1	8.81333	8.40333	7.28333	7.69667	8.55	8.32333	7.39667	7.56667	1.53	0.141268	4.83696e-11	0.187576	4.83696e-11
PODXL	7.57333	7.08667	9.06333	6.63667	8.41333	6.83	8.82	6.65	2.42667	0.378166	4.8663e-11	0.0031682	4.8663e-11
SHC4	9.56	10.48	7.64667	7.01667	9.15	10.85	7.29	8.22667	3.83333	0.171438	4.93383e-11	0.00291224	4.93383e-11
TJP1	9.5	9.50667	11.0967	10.58	9.55667	9.57	11.23	11.1167	1.73	0.025622	4.95136e-11	0.150138	4.95136e-11
LYPD6B	9.13	6.81667	6.63667	6.84667	7.43667	6.60333	6.49667	6.81	2.63333	3.04244e-06	4.95361e-11	1.40638e-06	4.95361e-11
TBX18	6.71333	7.92	6.82667	10.5533	7.10667	8.06667	6.82333	10.8	4.08667	0.260652	5.01739e-11	0.862082	5.01739e-11
TRF	6.61	7.38667	9.61667	7.39333	6.93	8.01333	8.98	9.25	3.00667	5.34342e-05	5.07086e-11	1.7848e-06	5.07086e-11
LOC100046996	10.8433	11.8633	11.0967	11.1067	10.9967	12.1133	11.0933	11.24	1.27	0.00842879	5.09862e-11	0.284346	5.09862e-11
TOX3	9.79333	6.63667	7.79667	7.68	8.88333	6.63333	7.99	7.88333	3.16	0.230602	5.11307e-11	0.0043485	5.11307e-11
EGFLAM	6.56333	7.27333	6.61	6.87333	6.55333	7.55	6.57667	6.71	0.996667	0.642758	5.14655e-11	0.00508681	5.14655e-11
ZFP827	10.46	8.94333	9.61	10.03	10.1467	8.66	9.82	10.0867	1.8	0.199031	5.16625e-11	0.0199596	5.16625e-11
EPB4.1L1	8.02667	7.25	6.65	8.2	8.05667	7.43667	6.63	8.25	1.62	0.375668	5.17045e-11	0.736742	5.17045e-11
FBLIM1	8.44667	7.06	7.21	7.95667	8.65667	6.89	6.97667	7.61333	1.76667	0.0666901	5.27902e-11	0.0560658	5.27902e-11
INSR	7.17667	6.95	7.86667	7.07667	6.95333	7.02667	8.33	7.01333	1.38	0.223772	5.28735e-11	0.00124984	5.28735e-11
FIN15	8.24333	9.79667	7.89333	9.36	7.78667	9.39	7.44	9.07333	2.35667	0.000290054	5.33069e-11	0.888853	5.33069e-11
CAR2	7.7	7.23	8.99667	9.49333	8.07	7.43667	9.36333	9.22	2.26333	0.0894604	5.4168e-11	0.0815515	5.4168e-11
SDC4	10.3267	9.38667	7.18667	8.19333	10.3167	9.17667	7.29333	8.61333	3.14	0.541778	5.47551e-11	0.359702	5.47551e-11
GALNT6	6.46667	7.87	6.62667	6.52	6.70333	7.97	6.70333	6.53	1.50333	0.110583	5.4931e-11	0.638377	5.4931e-11
SNX24	8.87667	8.21667	6.9	8.7	8.94	8.25	6.85	8.68	2.09	0.938988	5.49706e-11	0.965094	5.49706e-11
TUBB6	6.77667	8.30667	10.4067	7.9	7.48667	8.89667	10.02	8.02	3.63	0.0513514	5.51472e-11	0.0236098	5.51472e-11
PEG10	6.87667	7.88667	8.73333	8.21333	7.00333	7.39	9.25667	8.31333	2.38	0.453611	5.52579e-11	0.00438864	5.52579e-11
RHOV	8.74667	6.69333	6.85	6.73	7.62333	6.74667	6.60333	6.69	2.14333	0.000153704	5.52913e-11	6.04924e-05	5.52913e-11
COL23A1	6.59667	8.77333	6.75	7.25333	6.62333	8.8	6.91667	7.45333	2.20333	0.270554	5.5594e-11	0.86218	5.5594e-11
EMILIN2	6.91667	6.87333	6.70667	8.63	6.91333	6.84667	6.71	8.13333	1.92333	0.0942925	5.57602e-11	0.0764555	5.57602e-11
SLFN5	6.48333	6.44667	7.54333	6.47667	6.49333	6.58	8.25	6.43	1.82	0.00809565	5.58622e-11	0.00372824	5.58622e-11
MVP	7.75	7.51333	8.15333	7.10333	7.73667	8.14667	8.53	7.12333	1.42667	6.36998e-05	5.59085e-11	0.000447045	5.59085e-11
S100A6	8.18	9.24667	6.99	6.72667	7.41667	9.70333	7.15333	6.95333	2.97667	0.854903	5.59386e-11	0.00723998	5.59386e-11
SCL000528.1_16	8.21667	8.19667	6.52	6.57	9.40333	9.23333	6.64333	6.73667	2.88333	6.07261e-05	5.6363e-11	0.00703755	5.6363e-11
GYLTL1B	7.4	6.55667	6.60333	6.59667	7.62	6.55667	6.67	6.57667	1.06333	0.142923	5.65076e-11	0.233549	5.65076e-11
LGALS9	6.49	6.52	8.39667	6.54333	6.60667	6.79333	8.39667	6.55333	1.90667	0.259495	5.73301e-11	0.654411	5.73301e-11
PON3	6.6	6.64	7.94	6.63	6.76667	6.89333	7.63333	6.72333	1.34	0.325886	5.80076e-11	0.00654018	5.80076e-11
KAZALD1	9.08	6.75333	6.56	8.34	9.15333	6.92667	6.73333	9.42	2.86	0.00782863	5.84471e-11	0.0350095	5.84471e-11
FAP	7.3	7.16667	7.11	8.24667	7.13333	7.27333	7.19	8.36	1.25	0.533588	5.89278e-11	0.220127	5.89278e-11
GBP6	6.87333	7.19	8.23667	7.19667	6.99667	7.46667	8.68667	7.22	1.81333	0.00338542	5.90767e-11	0.133935	5.90767e-11
ANTXR1	8.27667	8.68333	7.51333	8.91	7.69333	8.69333	7.37	9.82333	2.45333	0.543025	5.91847e-11	4.86462e-05	5.91847e-11
MSC	8.33667	6.60667	6.51667	6.77	6.77	6.47	6.56667	6.54667	1.86667	2.27956e-08	5.92063e-11	3.96497e-09	5.92063e-11
PON2	10.2367	10.9133	11.6567	9.42333	10.75	10.9467	11.72	10.02	2.29667	0.00132504	5.97056e-11	0.0369856	5.97056e-11
LRRC27	7.18667	6.62333	6.73	6.62	7.99	6.60333	6.66333	6.65	1.38667	0.000698119	6.06894e-11	7.4913e-06	6.06894e-11
RGMA	10.2867	8.19667	6.78333	8.64667	9.28667	7.28667	6.58	8.61667	3.70667	0.000559237	6.1064e-11	0.0297426	6.1064e-11
GATM	6.60333	9.52667	9.27667	6.57	7.15	10.2	9.12	6.81333	3.63	0.0478669	6.12313e-11	0.261101	6.12313e-11
ESRRB	7.06667	6.51333	6.55333	6.54667	9.50667	6.72667	6.64333	6.61333	2.99333	1.61759e-07	6.25519e-11	1.65118e-08	6.25519e-11
FLRT3	8.82333	9.74667	6.86	10.4267	10.2367	10.3267	7.12667	9.43	3.56667	0.0338785	6.27489e-11	0.000120024	6.27489e-11
NUSAP1	6.51333	7.61667	7.38667	6.92667	6.70667	7.45	7.15	6.69	1.10333	0.0130476	6.32492e-11	0.00403647	6.32492e-11
NCAPH	6.68	8.13	8.00667	6.96333	6.79	8.07	7.68333	6.74	1.45	0.076258	6.35943e-11	0.139706	6.35943e-11
PSIP1	8.69	8.80333	7.87	8.73667	8.36333	8.49333	7.75	8.77333	1.05333	0.000411073	6.39836e-11	0.0178078	6.39836e-11
MAOA	7.71333	8.31667	10.0667	8.4	7.6	8.32667	10.13	8.09	2.53	0.395735	6.53862e-11	0.575106	6.53862e-11
ATP1A1	11.2333	9.54	10.39	9.51333	11.3733	9.7	10.7067	9.13333	2.24	0.500457	6.56688e-11	0.0553626	6.56688e-11
SOX5	9	9.01667	6.95333	7.66333	8.12667	9.20667	6.96667	8.23	2.25333	0.772209	6.58122e-11	0.000218843	6.58122e-11
LOC380930	6.46333	7.26667	6.45	6.4	6.53	7.40333	6.53333	6.59	1.00333	0.0088321	6.6063e-11	0.695357	6.6063e-11
CYP26B1	8.2	6.48333	6.53333	6.53667	6.73667	6.51333	6.86333	6.97333	1.71667	0.00109576	1.22959e-10	6.70194e-11	6.70194e-11
SIPA1L2	7.15667	9.11333	8.99667	7.98	7.48333	9.28667	9.07667	7.54	2.13	0.698338	6.73092e-11	0.039538	6.73092e-11
TENC1	7.43333	7.73	9.21667	8.37	7.68	7.91667	9.07667	8.79	1.78333	0.0199814	6.80375e-11	0.0685831	6.80375e-11
TRAM2	9.32667	8.68	9.73333	8.23333	8.60667	8.84333	9.74667	8.01333	1.73333	0.00842595	6.84468e-11	0.000879763	6.84468e-11
HIST1H3A	6.69667	8.03	7.99333	6.98333	6.79	7.92333	7.77667	6.83	1.33333	0.137834	6.90628e-11	0.344541	6.90628e-11
CHST1	7.11	7.51	9.66667	10.5833	6.75667	7.89	8.99667	10.5267	3.82667	0.276662	7.00563e-11	0.14499	7.00563e-11
RAB34	7.71333	8.19	6.86333	8.25333	8	8.74333	6.99667	8.74	1.88	8.62415e-05	7.05194e-11	0.175774	7.05194e-11
CD24A	11.3967	8.67333	8.74	10.3333	11.1533	8.39667	9.69667	10.18	3	0.545562	7.08808e-11	0.00392023	7.08808e-11
PPAP2B	7.5	8.8	8.29667	8.81667	7.48667	8.73	8.88667	9.13333	1.64667	0.00492639	7.09226e-11	0.00640319	7.09226e-11
MXRA8	6.69	7.31333	7.54667	7.15333	6.54	7.40333	7.49333	7.96333	1.42333	0.000783048	7.2175e-11	1.8442e-06	7.2175e-11
SEMA4F	8.09667	7.01667	6.55333	6.98	7.66333	6.85	6.57667	7.15667	1.54333	0.0778365	7.21885e-11	0.00559549	7.21885e-11
HS3ST3B1	7.64	7.93	6.86667	8.88	8.19333	8.31	6.88333	7.71667	2.01333	0.3953	7.2836e-11	1.1436e-07	7.2836e-11
SOX2	8.44333	9.19667	6.60333	6.53	8.67333	9.00667	6.57	6.51667	2.68	0.98974	7.31427e-11	0.712667	7.31427e-11
STX6	7.23333	7.51333	8.25667	6.96	7.02667	7.56667	8.10333	7.05333	1.29667	0.308929	7.53664e-11	0.134176	7.53664e-11
ENO2	7.73333	8.56667	6.59	8.58	8.61333	8.04333	6.51	8.14	2.10333	0.630734	7.54002e-11	6.79718e-05	7.54002e-11
PPM1B	10.1033	9.85	8.90333	9.94	10.0333	9.86333	9.07333	9.84	1.2	0.943736	7.66143e-11	0.208443	7.66143e-11
NID1	7.88	9.88667	9.8	9.26667	8.07667	10.0667	9.57667	9.87	2.18667	0.0438492	7.71842e-11	0.0309636	7.71842e-11
PLEKHG1	7.52667	6.91667	7.97	7.81667	8.07667	7.09333	8.03	7.63667	1.16	0.00224229	7.72135e-11	0.000131414	7.72135e-11
ARL4A	7.42333	7.73667	9.27333	9.08333	9.30333	7.54	9.09333	9.23333	1.88	2.5568e-05	7.72505e-11	2.82013e-08	7.72505e-11
RTN1	9.43667	8.82333	6.79	8.64333	9.86	7.31	6.7	7.51667	3.16	0.000119515	7.90452e-11	5.59007e-05	7.90452e-11
SLC39A6	11.5	11.7167	10.74	11.5667	11.6267	11.6633	10.5933	11.6267	1.12333	0.943168	7.94515e-11	0.201325	7.94515e-11
FAM13C	6.55	6.64667	8.38333	7.51667	6.77333	6.6	8.79333	7.81667	2.24333	0.025794	7.9935e-11	0.3544	7.9935e-11
ARHGEF2	6.97667	6.90333	8.13333	7.06	7.00667	6.94333	8.02667	6.99667	1.23	0.644243	8.04682e-11	0.717742	8.04682e-11
KCNK1	10.1533	7.07333	6.69333	7.72333	9.82	7.22333	6.54	7.15667	3.61333	0.137673	8.13101e-11	0.380118	8.13101e-11
PALLD	7.42667	7.34667	6.78333	7.97333	8.21667	7.47667	6.7	7.94333	1.51667	0.00148318	8.13215e-11	7.6657e-05	8.13215e-11
UBL3	9.52	10.5933	9.62333	9.00667	9.71667	10.73	9.76667	9.12667	1.72333	0.0330171	8.15163e-11	0.976533	8.15163e-11
PTGES	6.82667	6.71667	6.61333	7.65667	7.02333	6.68	6.57	7.37667	1.08667	0.32099	8.18203e-11	0.00629922	8.18203e-11
SYTL2	6.65667	6.65667	6.73	7.07667	7.71	6.62	6.70333	6.66333	1.09	0.000228362	4.78252e-09	8.20081e-11	8.20081e-11
NFKB2	7.08333	7.47667	8.12	7.00667	7.23333	7.70333	8.16	7.06667	1.15333	0.0249629	8.20492e-11	0.511944	8.20492e-11
AW112037	9.15	8.11667	8.15	9.11	9.28333	8	7.66	8.87	1.62333	0.0126054	8.34807e-11	0.0231497	8.34807e-11
9530073A13RIK	7.13667	8.14667	6.53	8.80667	7.26667	8.34	6.59333	8.27333	2.27667	0.684994	8.4262e-11	0.0378077	8.4262e-11
GRXCR1	6.93667	6.55333	6.5	6.51667	7.71333	6.61333	6.62333	6.50333	1.21333	1.03857e-05	8.47192e-11	4.08801e-06	8.47192e-11
EG623230	11.7433	10.6533	10.1333	11.2933	11.7467	10.5767	9.98667	11.1467	1.76	0.213117	8.48582e-11	0.856541	8.48582e-11
TEAD1	8.02	9.56	7.65333	8.29	8.29667	9.63333	7.57667	8.48667	2.05667	0.16636	8.65662e-11	0.460768	8.65662e-11
SLC35F3	9.92	7.51	6.69333	7.68667	8.07667	6.78333	6.56333	7.78667	3.35667	6.33259e-06	8.68054e-11	1.43743e-05	8.68054e-11
P2RY12	6.53333	7.34667	6.65	6.48333	6.61	7.55667	6.73333	6.51	1.07333	0.0334151	8.70493e-11	0.491842	8.70493e-11
SOX9	11.75	8.40333	7.8	11.1467	11.4633	8.07333	8.1	11.0567	3.95	0.587885	8.74631e-11	0.617531	8.74631e-11
PDGFRA	7.19667	7.92333	6.93667	10.57	7.73333	8.55	6.96333	11.0733	4.13667	0.0218052	8.78296e-11	0.591909	8.78296e-11
FZD1	8.12333	8.77333	6.90667	9.51	7.59	9.16667	7.26	9.87	2.96333	0.22012	8.95407e-11	0.0257671	8.95407e-11
FZD3	8.54	8.61667	6.82	7.71667	8.29667	8.18667	6.81333	7.41	1.80333	0.00441929	8.98335e-11	0.272693	8.98335e-11
LOC676420	7.85	9.36333	9.19	9.29333	8.62	9.62	9.16	9.20333	1.77	0.000636698	9.0061e-11	0.000123546	9.0061e-11
PLK1	7.15333	9.92333	9.75667	8.59	8.30333	9.76667	9.12	8.10667	2.77	0.742639	9.33179e-11	1.95113e-05	9.33179e-11
TULP1	9.28	7.35667	6.73333	8.84	8.11	7.57	6.85667	8.81667	2.54667	0.0399658	9.55965e-11	0.000312015	9.55965e-11
LOC100047480	6.96	7.60667	7.48333	6.72333	7.2	7.72	7.39333	6.73667	0.996667	0.102747	9.65651e-11	0.055954	9.65651e-11
FOXC2	6.56333	6.77333	7.23333	8.53333	6.63	6.84	6.63333	8.84	2.27667	0.676417	9.76979e-11	0.0210176	9.76979e-11
SYT1	8.09333	6.78	6.53333	8.15333	6.82	6.57	6.55	7.54	1.62	2.45391e-07	9.853e-11	7.49112e-06	9.853e-11
NR2F2	9.11333	10.16	9.39667	10.3733	7.86333	10.15	8.87	9.85333	2.51	1.77501e-06	9.90625e-11	0.000480498	9.90625e-11
FBXO2	12.9867	9.26	7.73667	10.2133	12.6833	9.07333	7.18667	10.3033	5.8	0.297125	1.01032e-10	0.780229	1.01032e-10
1190002H23RIK	8.59667	7.29667	9.60667	6.58333	7.77	6.92	9.64333	6.58	3.06333	0.0409468	1.02065e-10	0.112806	1.02065e-10
SCNN1B	7.54333	6.44667	6.55667	6.46333	8.79	6.46333	6.58	6.45	2.34333	0.00133302	1.02229e-10	8.88869e-05	1.02229e-10
NLGN2	8.50667	8.91	7.14667	9.38	8.83	8.61	6.99667	9.24333	2.38333	0.495366	1.02331e-10	0.148201	1.02331e-10
PRR15	10.7033	7.01667	9.13333	7.56	10.89	7.22667	8.54333	7.70667	3.87333	0.942753	1.02586e-10	0.262994	1.02586e-10
CD164L2	6.94	6.47667	6.58333	6.43333	8.29667	6.44333	6.47667	6.49	1.86333	3.15306e-05	1.02641e-10	1.37037e-07	1.02641e-10
LOC100046401	7.82667	6.93333	6.87667	6.84667	7.46333	6.67	6.78	6.87333	1.15667	0.000491934	1.03619e-10	0.0155375	1.03619e-10
TTYH2	7.09	9.25333	8.83	7.75333	8.23	9.29667	8.47	7.95667	2.20667	0.00290869	1.06157e-10	1.68698e-05	1.06157e-10
DTNA	7.60667	6.86	6.53333	6.59	8.27	6.95333	6.59667	6.86667	1.73667	0.000351273	1.06225e-10	0.0109162	1.06225e-10
TSPAN12	8.58667	6.84667	8.56667	7.12333	8.32667	6.92333	8.37667	7.27	1.74	0.497578	1.06619e-10	0.258094	1.06619e-10
9330179O15RIK	7.59667	6.52667	6.61333	6.46333	8.84	6.55667	6.52333	6.55333	2.37667	0.00138705	1.07212e-10	9.04117e-05	1.07212e-10
PARC	8.26333	7.11	6.88333	8.20333	8.12	7.11333	7.1	8.15	1.38	0.928962	1.07488e-10	0.276306	1.07488e-10
CTGF	11.2533	7.26667	8.94333	7.96	10.4667	7.67667	8.87	9.11333	3.98667	0.224155	1.08244e-10	0.00123898	1.08244e-10
D030038I21RIK	8.04	6.73	6.79667	7.64	7.93667	6.69333	6.58667	7.55	1.45333	0.104314	1.0933e-10	0.808554	1.0933e-10
CLDN8	7.91667	6.47667	6.57	6.46	9	6.56667	6.64	6.51333	2.54	0.00345006	1.09423e-10	0.00288589	1.09423e-10
SDPR	8.4	7.75	9.02	10.34	7.29667	8.48	9.71	8.95333	3.04333	0.00783415	1.11766e-10	8.92361e-08	1.11766e-10
6430590I03RIK	8.46667	7.56333	6.79	7.99333	8.56333	7.63333	7.02667	7.90333	1.77333	0.25428	1.1278e-10	0.409062	1.1278e-10
MEIS2	7.27667	7.28	7.09667	6.55333	10.16	6.86667	6.90667	6.79333	3.60667	3.22985e-06	1.14973e-10	1.82803e-09	1.14973e-10
IFITM1	6.92	7.73667	8.92333	9.03	7.80667	8.00333	9.41	9.03333	2.49	0.00023307	1.16242e-10	0.0166349	1.16242e-10
CHST3	6.79	8.11333	6.93	6.57333	6.59333	8.05667	6.85	6.62667	1.54	0.319562	1.17582e-10	0.645319	1.17582e-10
ADAMTS12	6.81667	7.68667	8.44	9.85667	7.16667	7.63667	8.54333	10.3067	3.49	0.124927	1.18078e-10	0.538358	1.18078e-10
HIST1H2BE	8.53	10.82	10.6467	9.64333	9.13667	10.5133	10.1733	9.03667	2.29	0.0375213	1.18575e-10	0.000545454	1.18575e-10
CDH20	6.49	7.70667	6.60333	6.45	6.43	7.82333	6.53	6.47333	1.39333	0.979201	1.19099e-10	0.696468	1.19099e-10
ARL8A	10.78	11.6533	10.3567	10.71	10.74	11.5167	10.2	10.4867	1.45333	0.0224419	1.19236e-10	0.705204	1.19236e-10
GBP3	6.65	6.77667	8.09	6.63333	6.63	6.89333	8.54667	6.65667	1.91667	0.0911527	1.19247e-10	0.185345	1.19247e-10
RAPGEF3	8.52667	9.05333	11.46	10.9067	9.95667	8.74333	11.44	10.9	2.93333	0.0412166	1.19815e-10	0.000556854	1.19815e-10
TRP53I11	6.80667	6.62667	8.51	6.97333	6.80667	6.69	8.85	6.89333	2.22333	0.401026	1.19921e-10	0.440806	1.19921e-10
LHFP	7	7.93667	7.38667	8.66667	7.28	8.07	7.29	8.9	1.9	0.0798335	1.20029e-10	0.308544	1.20029e-10
SCL0001912.1_11	8.62	9.55	6.82333	7.94333	8.68667	9.97333	6.76	7.17667	3.21333	0.51693	1.2065e-10	0.0317087	1.2065e-10
TWIST2	6.37	6.56	6.48	7.39	6.52333	6.61	6.60667	7.51667	1.14667	0.02542	1.21578e-10	0.873015	1.21578e-10
LOC676640	6.82	8.85667	8.64	10.0133	6.76667	9.06667	8.29333	8.60667	3.24667	0.0023253	1.22054e-10	0.000508799	1.22054e-10
HMGCS2	6.95333	10.05	7.14	6.93667	8.17333	9.80667	7.12667	8.94	3.11333	1.66446e-05	1.22059e-10	1.77207e-05	1.22059e-10
IL17RD	9.63333	7.92333	9.48	10.3967	10.28	8.33333	9.62	10.6633	2.74	0.0023696	1.22196e-10	0.360415	1.22196e-10
MYLK	6.86333	6.91	8.56667	8.04	6.61	7.67667	8.44333	7.55333	1.95667	0.749828	1.22475e-10	0.000117435	1.22475e-10
NCAM2	9.14	9.98667	6.87333	6.91333	8.02667	9.83	7.09333	7	3.11333	0.106595	1.23204e-10	0.0170268	1.23204e-10
CDH10	6.44667	7.77667	6.70667	7.09667	6.56333	7.93667	6.63	6.77667	1.49	0.623116	1.24767e-10	0.0456359	1.24767e-10
ANPEP	7.78667	6.86333	6.58333	7.44333	8.95	7.03667	6.57333	7.52	2.37667	0.000325835	1.24995e-10	0.000175959	1.24995e-10
C130073O12RIK	10.36	7.13667	7.67333	7.17333	8.14333	7.28	7.20333	7.32333	3.22333	1.42857e-05	1.26413e-10	4.52779e-07	1.26413e-10
LOC674135	7.45667	7.50333	9.00667	7.12667	8.04	7.83667	9.39333	7.49	2.26667	0.000123818	1.26926e-10	0.709583	1.26926e-10
DSP	7.20333	6.47333	6.49333	6.45333	8.06333	6.49333	6.48667	6.48667	1.61	0.00111975	1.26964e-10	0.000113038	1.26964e-10
GALNT7	9.23333	7.15333	7.41	7.14	8.27667	7.03	7.20333	7.63333	2.20333	0.0180166	1.29385e-10	5.25553e-05	1.29385e-10
B4GALNT4	7.57	7.10667	6.56333	7.77667	7.41667	6.72333	6.57333	7.13333	1.21333	6.20724e-06	1.29646e-10	0.00052441	1.29646e-10
AKR1B8	6.59	8.22333	6.58667	6.61667	6.58	8.16	6.50333	6.66	1.72	0.727215	1.30813e-10	0.942591	1.30813e-10
CMTM8	7.63333	6.53667	7.67	6.55	7.32667	6.57333	7.82	6.51667	1.30333	0.547713	1.33712e-10	0.103934	1.33712e-10
S100A16	6.61	7.19667	8.30667	6.61	6.62333	7.28667	8.31	6.59667	1.71333	0.773956	1.34398e-10	0.968793	1.34398e-10
OLFM1	7.46	7.24333	6.67333	7.48333	7.68	7.24667	6.68667	6.97333	1.00667	0.082041	1.3634e-10	2.36005e-05	1.3634e-10
CAPN5	8.05667	10.5567	7.99	7.76	8.06333	10.3567	8.46	8.25	2.79667	0.124311	1.37147e-10	0.13868	1.37147e-10
LOC100044897	7.19	7.2	8.20333	7.22667	7.02667	6.80667	8.17333	7.23	1.39667	0.016506	1.3823e-10	0.0781471	1.3823e-10
PDLIM5	7.75667	8.79	8.98333	7.54667	8.31	8.71333	8.84333	7.74	1.43667	0.0417238	1.38285e-10	0.0033018	1.38285e-10
TRIM30	6.50333	6.70667	7.69333	6.42667	6.58333	6.7	8.00333	6.53	1.57667	0.076737	1.39032e-10	0.382402	1.39032e-10
RFTN2	6.53667	8.26	8.34333	7.45	6.83667	8.45667	8.36333	7.90667	1.92	0.0070894	1.3934e-10	0.293422	1.3934e-10
NOTCH1	9.3	9.48333	9.23333	7.69333	8.99333	9.10667	9.45	7.72333	1.79	0.181272	1.41473e-10	0.0505842	1.41473e-10
LHFPL2	8.82333	10.74	11.0933	11.2433	10.3333	10.9733	11.0533	11.3767	2.55333	2.09616e-05	1.41982e-10	8.48362e-06	1.41982e-10
LOC100044411	6.9	6.77333	6.66667	9.03	6.48	6.6	6.68333	7.46333	2.55	3.89692e-06	1.42912e-10	9.63666e-06	1.42912e-10
D930046G03RIK	6.74	8.54667	6.85	6.96	6.87	8.44	7.3	6.87	1.80667	0.242679	1.44467e-10	0.0804687	1.44467e-10
CHRNG	7.59333	6.48667	6.51667	6.55	8.73	6.57	6.52667	6.54333	2.24333	0.0017696	1.46387e-10	0.000280357	1.46387e-10
SETD7	9.19	8.29667	8.99667	9.56333	9.20667	8.36667	8.86667	9.68333	1.38667	0.728443	1.47501e-10	0.421853	1.47501e-10
AATK	11.55	13.81	10.9367	11.6633	11.9067	13.7467	11.0267	11.4133	2.87333	0.789445	1.49321e-10	0.381181	1.49321e-10
PIP5K1B	6.61667	6.5	6.70333	8.09333	7.25	6.61	6.71	8.00333	1.59333	0.0274275	1.52492e-10	0.00787368	1.52492e-10
WIPF1	7.48667	8.84	9.60333	9.60667	7.47	9.07667	9.61667	9.66667	2.19667	0.481373	1.53485e-10	0.817501	1.53485e-10
HIST1H2BN	8.32667	10.5667	10.56	9.53333	8.79333	10.28	10.0233	8.96	2.24	0.0191463	1.55457e-10	0.00261653	1.55457e-10
2610034M16RIK	6.65333	7.73333	6.51333	6.47	6.74667	6.88333	6.48667	6.46333	1.27	0.000124307	1.56776e-10	6.59978e-07	1.56776e-10
NDRL	7.71	9.37	8.46	7.19	7.39667	9.28667	9.22667	7.34	2.18	0.212923	1.56778e-10	0.00942122	1.56778e-10
VIM	7.85667	8.77333	9.19	8.63667	7.94	9.16667	9.05667	8.08667	1.33333	0.377779	1.56964e-10	0.000217857	1.56964e-10
IGF2BP2	8.33	8.93333	6.99667	7.52667	8.15	8.89667	7.61	7.48	1.93667	0.255334	1.57262e-10	0.00711052	1.57262e-10
BC021891	7.79	6.51	6.55	6.51	7.27333	6.52667	6.51667	6.49333	1.29667	0.0161055	1.59131e-10	0.00551865	1.59131e-10
SCL0001155.1_50	6.38	6.63	7.55333	6.56	6.50333	6.73667	7.61	6.62333	1.23	0.111003	1.59487e-10	0.959597	1.59487e-10
3732404C04RIK	6.52667	6.59667	6.62333	7.88667	6.50333	6.50667	6.82667	7.93667	1.43333	0.608306	1.61332e-10	0.469996	1.61332e-10
NMI	7.83	7.58333	9.92	9.37	7.98667	7.69333	9.72667	8.97	2.33667	0.446456	1.63649e-10	0.233589	1.63649e-10
AP1S3	7.62	6.46667	6.67333	6.54333	7.98667	6.66333	6.62	6.59	1.52	0.0372706	1.64305e-10	0.123579	1.64305e-10
LOC240312	6.50667	7.67333	6.56	6.6	6.67	7.51	6.71333	6.59	1.16667	0.482651	1.67085e-10	0.105075	1.67085e-10
EFNB2	9.53333	8.14667	9.48667	9.25	8.71333	7.56	10.21	9.2	2.65	0.0457183	1.67582e-10	3.90585e-05	1.67582e-10
CD248	6.67	7.33	6.68	9.17	6.75667	8.06333	6.91	9.16333	2.5	0.0380728	1.69411e-10	0.148611	1.69411e-10
DIXDC1	8.25667	6.79667	6.71	8.20333	7.51	6.72667	6.67333	7.29	1.58333	3.51739e-06	1.69759e-10	0.000175606	1.69759e-10
CASKIN2	8.54333	9.61667	9.8	7.93	8.76	9.5	10.3133	8.08	2.38333	0.0564699	1.69965e-10	0.163311	1.69965e-10
MYO1E	8.50333	7.33	8.58	7.49	8.78667	7.39	8.76	8.02667	1.45667	0.00104288	1.71716e-10	0.112314	1.71716e-10
LOC669660	7.27333	8.37333	8.92333	7.11333	7.82333	8.22667	8.83333	7.14333	1.81	0.292967	1.72416e-10	0.0253401	1.72416e-10
ELK4	7.28667	8.05667	8.41667	7.53333	7.36667	8.07333	8.34	7.57	1.13	0.773959	1.73107e-10	0.711359	1.73107e-10
RNF149	8.66	8.76333	8.41667	8.72	10.2067	9.16333	8.27667	9.91667	1.93	1.73317e-10	4.62889e-10	1.76207e-08	1.73317e-10
TSHZ2	7.76333	7	8.30667	8.12333	8.18	7.03	8.44	8.28667	1.44	0.00814461	1.74136e-10	0.191816	1.74136e-10
TOP2A	6.54667	7.57	7.35	7.02	6.73	7.34	7.28	6.84	1.02333	0.0663984	1.74612e-10	0.00617806	1.74612e-10
FBLN2	7.99	9.43667	7.12333	8.72667	6.96333	9.08667	7.75333	8.52	2.47333	0.0185081	1.74859e-10	9.70619e-05	1.74859e-10
B3GALT1	6.77333	6.97667	6.52333	8.35667	7.06333	6.87667	6.48333	8.06	1.87333	0.631888	1.76467e-10	0.0851748	1.76467e-10
UPP1	7.77333	6.50333	7.16333	6.46667	6.55	6.50333	7.29	6.53333	1.30667	9.97835e-06	1.76593e-10	4.40203e-09	1.76593e-10
FOXC1	6.55667	6.74	8.26	8.52	6.62	6.74	7.47	8.43333	1.96333	0.0422097	1.77369e-10	0.0164025	1.77369e-10
RRM2	6.87667	9.07667	8.98333	8.12333	7.16667	9.05333	8.19333	7.66667	2.2	0.0152723	1.78095e-10	0.0033365	1.78095e-10
SDC3	9.05667	10.9367	10.08	10.34	9.20333	11.56	10.12	10.3067	2.50333	0.0430034	1.78345e-10	0.0736497	1.78345e-10
PAK3	8.29333	7.62667	6.62	6.99667	8.89667	7.18333	6.52667	6.95667	2.37	0.941057	1.78882e-10	0.00596905	1.78882e-10
E130114P18RIK	9.31	8.84333	6.78333	7.55667	9.94667	8.98	6.9	7.35	3.16333	0.208943	1.78982e-10	0.19152	1.78982e-10
COL16A1	9.26333	10.1967	6.73	9.73667	8.88667	10.5033	6.88667	10.0833	3.77333	0.508422	1.79131e-10	0.384026	1.79131e-10
GJA5	6.53	6.63333	6.64	6.57	6.65	6.63667	8.13	6.56333	1.6	2.71217e-08	1.79688e-10	6.14656e-10	1.79688e-10
GNAI2	8.42	8.86667	10.3167	8.42	8.55333	8.83333	10.5067	8.69667	2.08667	0.142599	1.80518e-10	0.683571	1.80518e-10
TMPRSS5	6.58667	7.55667	6.56333	6.51333	6.62	7.42667	6.54333	6.44	1.11667	0.341329	1.80584e-10	0.671666	1.80584e-10
ARHGDIB	6.6	7.01	7.88667	6.68333	6.80333	7.37	8.27333	7.11667	1.67333	4.08337e-05	1.81284e-10	0.594982	1.81284e-10
CBFA2T3H	6.57333	6.80333	7.54333	6.97667	6.73333	6.78333	7.68333	6.85333	1.11	0.380086	1.81709e-10	0.103935	1.81709e-10
NOS3	6.57333	6.61	7.42667	6.59667	6.53667	6.69667	7.64	6.61333	1.10333	0.159425	1.83279e-10	0.309361	1.83279e-10
SGCD	7.33333	7.93	6.67	7.96	6.95667	8.34	6.78667	7.53333	1.67	0.292646	1.83462e-10	0.000584045	1.83462e-10
IFI203	6.47667	6.49333	7.21	6.47667	6.53333	6.54333	7.9	6.51333	1.42333	0.00127487	1.86023e-10	0.000982943	1.86023e-10
IFNAR2	7.17	7.75333	8.55667	7.74	6.91	7.96	8.55333	7.74333	1.64667	0.835536	1.86423e-10	0.117563	1.86423e-10
TMEM2	9.75667	8.32333	8.78667	7.82333	8.46333	8.40667	8.95	7.99	1.93333	0.00097338	1.86578e-10	6.93303e-08	1.86578e-10
DZIP1	8.10667	7.90333	6.87333	9.28333	8.24667	7.77667	6.59333	8.89	2.69	0.115527	1.89662e-10	0.292029	1.89662e-10
GRAP	6.41	6.46333	7.52	6.42333	6.45333	6.47667	7.45333	6.43	1.11	0.987715	1.905e-10	0.900282	1.905e-10
RERG	6.8	6.6	6.53	7.84333	6.56333	6.73667	6.44667	8.21333	1.76667	0.530481	1.91379e-10	0.0474133	1.91379e-10
FAM19A4	6.52	6.43667	6.57	7.1	6.52	6.61333	6.46	8.08667	1.65	0.000193893	1.92785e-10	9.87657e-06	1.92785e-10
SERPINB9	6.54	6.59333	7.07667	6.61667	6.64333	6.57	8.03333	6.66333	1.49333	4.27054e-05	1.97505e-10	5.77255e-06	1.97505e-10
TES	8.43667	6.70333	8.50333	7.87333	8.63	6.87667	8.33667	7.39333	1.92667	0.410035	1.99084e-10	0.0332397	1.99084e-10
NUPR1	8.15333	6.7	6.48	8.26667	8.37667	7.06667	6.63333	10.32	3.84	6.01392e-05	1.99171e-10	0.000206542	1.99171e-10
CTE1	8.49667	8.71333	7.24	8.2	8.11667	8.65667	6.98667	8.62	1.72667	0.357052	1.99805e-10	0.00577664	1.99805e-10
2310066E14RIK	6.82333	6.95	7.86333	6.84667	6.75667	7.01333	7.89	6.9	1.13333	0.715033	2.01668e-10	0.803544	2.01668e-10
SMARCA1	9.49667	7.67	6.74	8.86667	9.17333	7.33333	6.73667	9.04333	2.76	0.344593	2.02025e-10	0.412339	2.02025e-10
WNT5A	9.66	7.11667	6.61667	9.31	8.45667	7.35333	7.27667	10.35	3.73333	0.219543	2.04839e-10	0.000263565	2.04839e-10
HIST1H2AD	8.64667	10.48	10.2933	9.42667	9.01667	10.3167	9.90667	8.85333	1.83333	0.0262171	2.05137e-10	0.00311213	2.05137e-10
GRAMD1C	7.77333	6.89333	6.48	6.84	7.71667	6.92667	6.64667	6.90667	1.29333	0.326633	2.06446e-10	0.516977	2.06446e-10
BGN	7.85333	10.6367	10.3233	11.6067	8.91333	11.0233	10.1233	11.98	4.12667	0.0142785	2.0722e-10	0.0585705	2.0722e-10
D10BWG1379E	7.29667	6.65	6.63333	6.93	7.84333	6.61	6.69	6.71667	1.23333	0.0708471	2.07692e-10	0.000148428	2.07692e-10
TSPAN5	7.55333	8.74	10.4767	9.85333	8.21667	8.55667	10.5467	10.06	2.99333	0.143889	2.08417e-10	0.143277	2.08417e-10
FOXD3	8.10333	10.8767	8.12333	7.93	7.86333	10.9	7.88333	8.20667	3.03667	0.763994	2.092e-10	0.56174	2.092e-10
SGOL1	6.61667	8.27333	8.07667	7.44	6.90333	8.21	7.63333	7.32667	1.65667	0.222066	2.11837e-10	0.0107814	2.11837e-10
RYA3	7.26333	6.52	6.48333	6.39333	8.75667	6.52333	6.52333	6.39667	2.36333	0.000172643	2.12893e-10	6.77774e-06	2.12893e-10
P2RX7	6.59667	8.37	7.70333	6.95	6.63333	8.45667	7.56	6.92667	1.86	0.896544	2.13155e-10	0.778995	2.13155e-10
TCEA3	9.89333	7.24667	8.05	9.69667	9.59333	7.10333	8.23667	9.59333	2.79	0.490367	2.13612e-10	0.603767	2.13612e-10
KCTD12	8.95333	9.69667	9.49667	11.9433	9.9	9.68667	9.88333	11.7633	2.99	0.0258493	2.13616e-10	0.0163528	2.13616e-10
PAM	7.97	8.80667	9.22	10.1733	8.52333	9.02667	9.27	10.0867	2.20333	0.0362879	2.18332e-10	0.065058	2.18332e-10
SMAD3	9.42667	8.67667	9.70667	9.81333	9.35667	8.7	9.74	9.77	1.13667	0.788672	2.19084e-10	0.870377	2.19084e-10
BMPR1B	7.09333	6.53333	6.57667	7.06667	8.06667	6.53333	6.55	6.67667	1.53333	0.0134921	2.21182e-10	3.64161e-07	2.21182e-10
ZHX3	8.82	7.16667	8.59	8.44	9.13	7.31	8.72333	8.51	1.96333	0.0524473	2.21501e-10	0.735875	2.21501e-10
SEC14L1	7.59667	7.64	8.15667	7.05333	7.49333	7.43333	8.56667	7.36	1.51333	0.0622653	2.23365e-10	0.0010704	2.23365e-10
SH3BGRL3	9.49333	9.38667	10.7533	9.3	9.80333	9.41333	10.9767	9.52	1.67667	0.0156207	2.2532e-10	0.571758	2.2532e-10
A030007L17RIK	7.25333	9.08	7.52	7.56667	8.07667	9.07	7.43333	7.6	1.82667	0.0266082	2.27118e-10	0.00241163	2.27118e-10
EFR3B	7.23	7.08333	8.77	6.83667	7.26	7.44333	9.21333	6.95333	2.37667	0.0270459	2.33198e-10	0.415507	2.33198e-10
ACSL4	7.97333	7.65667	7.54333	6.91333	8.12333	7.68	7.49333	6.96667	1.21	0.367211	2.34573e-10	0.534236	2.34573e-10
CRYM	9.56667	9.37	7.04667	11.6533	7.93333	7.88333	6.73667	10.4433	4.91667	6.41261e-06	2.36286e-10	0.0718829	2.36286e-10
GDPD1	10.8667	9.64	9.37667	9.92333	10.3733	9.36333	9.45667	9.71333	1.50333	0.00111282	2.36371e-10	0.0202686	2.36371e-10
OTTMUSG00000004551	8.42	7.45333	6.88333	7.12333	8.20667	7.2	6.68333	7.08667	1.73667	0.0203198	2.36499e-10	0.694586	2.36499e-10
TULP4	9.67	9.05667	8.27667	9.30333	9.1	8.74667	8.30333	8.88333	1.39333	5.67465e-06	2.37222e-10	0.00321982	2.37222e-10
B4GALT4	11.5	8.99	9.62667	9.88667	11.23	8.67	10.27	10.3333	2.83	0.261634	2.37529e-10	0.0103499	2.37529e-10
RARB	6.58333	6.83333	6.52333	7.80333	6.92667	6.80333	6.58333	7.28333	1.28	0.425189	2.42604e-10	4.36143e-05	2.42604e-10
ITGA4	6.69	6.94667	7.62	6.79667	6.59667	7.09333	7.38667	6.74	1.02333	0.152792	2.43258e-10	0.0273847	2.43258e-10
A830059I20RIK	7.00333	8.96667	7.77667	6.77	6.95333	8.89333	6.93	7.81333	2.19667	0.842759	2.45153e-10	2.03406e-05	2.45153e-10
PDGFA	10.4367	9.85	7.42	7.87	10.37	10.2933	7.52333	9.21	3.01667	0.00547713	2.45281e-10	0.0134297	2.45281e-10
LOC100045228	7.21	8.77	6.82	7.22333	7.06333	8.45	6.74333	7.41667	2.02667	0.305855	2.46078e-10	0.214833	2.46078e-10
STAP2	6.74333	6.65	8.52	6.57	7.10667	6.75667	8.33	6.68	1.95	0.283689	2.48571e-10	0.216191	2.48571e-10
LOC100047583	6.69667	7.78	7.33333	10.7333	7.80333	9.09333	7.42	11.5433	4.84667	0.000430226	2.52536e-10	0.148427	2.52536e-10
ETS2	8.58	9.39333	10.94	8.99	9.65667	9.13	10.8433	8.84	2.36	0.152751	2.52609e-10	0.000355743	2.52609e-10
NDRG1	7.61333	9.45333	8.43667	7.32333	7.30667	9.16	9.1	7.39333	2.14667	0.744335	2.5326e-10	0.0112846	2.5326e-10
HSPB1	6.97	6.58	7.9	6.73333	7.32333	6.76	8.1	6.81333	1.52	0.00515125	2.5336e-10	0.507451	2.5336e-10
TUFT1	7.31667	6.69	6.63333	6.73667	7.79333	6.99	6.50667	6.74667	1.28667	0.00212581	2.57698e-10	0.000906032	2.57698e-10
EHD4	10.03	10.4567	10.9867	9.07667	10.3833	10.6633	11.2767	9.06667	2.21	0.0337375	2.58939e-10	0.528606	2.58939e-10
STMN1	9.86333	11.4467	11.3533	11.0667	10.44	11.3967	11.1067	10.7833	1.58333	0.988765	2.63163e-10	0.000263177	2.63163e-10
SLC8A1	7.47	6.94667	7.33667	6.92667	8.67333	6.92667	7.84	6.88	1.79333	2.99559e-06	2.67515e-10	2.75898e-06	2.67515e-10
D230007K08RIK	7.38667	7.39333	9.44	7.83667	7.41667	7.03	9.11	7.81667	2.41	0.0989124	2.71761e-10	0.378014	2.71761e-10
B430201A12RIK	10.2667	7.7	8.91333	8.51	8.42333	7.79	8.88333	8.54333	2.56667	1.31493e-05	2.7191e-10	5.94855e-08	2.7191e-10
TGFB2	11.44	8.69	9.16	9.59333	10.2933	9.06667	9.64667	9.55333	2.75	0.373126	2.73344e-10	2.31884e-05	2.73344e-10
BRRN1	6.72	8.06667	7.76667	6.82	6.75667	7.83667	7.37	6.73	1.34667	0.0154628	2.75009e-10	0.127304	2.75009e-10
CAPG	8.83667	8.56667	7.40667	7.11	8.90333	8.92333	7.62333	7.29	1.81333	0.0345529	2.77399e-10	0.718105	2.77399e-10
MANBA	8.84333	7.28333	7.51	7.11	9.07	7.46	7.51	7.32333	1.96	0.0855833	2.78671e-10	0.762613	2.78671e-10
BTNL9	6.55	6.5	7.68	6.42333	6.48667	6.49667	7.23667	6.39667	1.28333	0.0195615	2.84519e-10	0.0259861	2.84519e-10
ANKRD37	7.61	7.16667	9.41333	6.82333	8.08667	6.82333	9.01333	7.18333	2.59	0.834076	2.87858e-10	0.0195681	2.87858e-10
PDGFC	8.71667	7.82333	6.67333	6.94667	7.51	7.34667	6.66667	7.17667	2.05	4.46696e-05	2.89362e-10	4.6509e-06	2.89362e-10
UHRF1	7.75667	9.89667	9.67333	9.03	8.18	9.89667	9.44	8.35	2.14	0.198374	2.91135e-10	0.00481834	2.91135e-10
ZFP521	8.66667	6.83	8.45667	7.69333	7.44333	6.96	8.47	7.69	1.83667	0.00136749	2.97292e-10	9.30271e-06	2.97292e-10
IQGAP2	7.05	7.44	7.01667	8.99333	8.43333	7.69	6.87333	8.88333	2.12	0.00118589	3.0239e-10	3.60357e-05	3.0239e-10
ST8SIA2	7.37	7.02333	6.61333	7.23	8.23333	6.62667	6.52333	7.10667	1.71	0.276231	3.04696e-10	3.6257e-06	3.04696e-10
FAM102A	9.62	10.53	9.79667	8.88	10.4733	10.5	9.71333	8.74667	1.78333	0.0619185	3.04813e-10	0.000707432	3.04813e-10
OASL2	6.60333	6.50667	8.05667	6.61	6.79	6.79667	8.57667	6.90333	2.07	0.00160897	3.05241e-10	0.575325	3.05241e-10
D14ERTD171E	9.17667	7.88	6.62	7.93667	8.89333	6.66667	6.57333	8.56667	2.60333	0.0602655	3.05534e-10	0.000302813	3.05534e-10
OSR2	6.50667	6.67667	6.56333	7.95	6.50333	6.59667	6.49	7.68333	1.46	0.13185	3.07452e-10	0.557408	3.07452e-10
SERPINA3H	6.43667	6.47667	7.36333	6.47	6.51667	6.47333	7.58667	6.51333	1.15	0.120582	3.08604e-10	0.47572	3.08604e-10
SLC30A1	7.66333	7.95	9.15	7.51333	7.41667	7.80333	9.33667	7.27667	2.06	0.230706	3.10513e-10	0.306629	3.10513e-10
SEPP1	9.73667	10.4867	11.58	10.68	10.28	10.6733	11.65	11.2933	1.91333	0.000143489	3.10661e-10	0.0410922	3.10661e-10
ATP10D	6.70667	6.63333	8.23667	6.68	7.03333	6.90333	8.51	6.84333	1.87667	0.0067576	3.13237e-10	0.915342	3.13237e-10
ELL2	8.23333	6.86	6.80667	6.63667	7.4	6.84333	6.86667	6.84667	1.59667	0.0151671	3.14285e-10	1.45238e-05	3.14285e-10
BEX2	10.0733	9.11	7.93	9.02667	10.13	8.70667	7.73667	8.61667	2.39333	0.0276087	3.18268e-10	0.320014	3.18268e-10
LITAF	10.2533	9.49667	9.71667	8.76	9.61333	9.63667	9.99333	8.54333	1.71	0.0954869	3.18892e-10	0.000380925	3.18892e-10
4931406P16RIK	7.12333	8.06	8.67333	7.05333	7.35	8.14	8.90333	7.22	1.85	0.0484693	3.2037e-10	0.907157	3.2037e-10
PGRMC1	10.14	9.43333	9.18667	10.13	10.0533	9.44667	9.06667	10.7733	1.70667	0.0971803	3.27517e-10	0.00188672	3.27517e-10
SH3GLB1	9.45333	10.14	10.69	10.0167	9.62	10.2333	10.8833	9.85667	1.43	0.20398	3.27752e-10	0.137991	3.27752e-10
FMN2	6.72	7.76	6.58	7.06667	6.65333	7.80333	6.57333	6.7	1.23	0.106489	3.30382e-10	0.0951331	3.30382e-10
PSMB10	7.70333	8.68667	9.14667	8.28667	7.79	8.81667	9.54	8.42333	1.83667	0.0183365	3.3122e-10	0.433917	3.3122e-10
SLC17A8	6.73667	7.21	6.60333	6.61	8.41667	6.47333	6.53667	6.57	1.94333	0.00148482	1.30463e-09	3.34705e-10	3.34705e-10
SNX1	10.09	11.0267	9.59333	9.69	10.2667	11.2967	10.0167	9.70667	1.70333	0.00634294	3.38042e-10	0.264312	3.38042e-10
TPX2	6.52667	8.37667	8.42667	7.33667	6.94333	8.44667	7.97	7.06333	1.92	0.483525	3.4042e-10	0.0108494	3.4042e-10
CPM	6.72	6.63333	6.64333	7.67333	6.72667	6.85	6.84667	8.57333	1.94	0.000358715	3.46508e-10	0.00310091	3.46508e-10
UNC84B	9.99333	11.06	11.6	11.2133	10.9467	11.1767	11.6733	11.0467	1.68	0.000191704	3.46722e-10	4.53124e-06	3.46722e-10
SRGN	6.53667	6.90333	8.30667	6.84	7.01667	7.45667	8.96333	8.50667	2.42667	3.31775e-08	3.47295e-10	0.0004207	3.47295e-10
NR5A2	6.53667	6.58333	8.16667	6.54	6.50333	6.65	8.04333	6.56667	1.66333	0.849261	3.49087e-10	0.857376	3.49087e-10
LIG1	7.42667	9.15667	9.06667	8.25667	7.75	9.11667	8.79333	7.79667	1.73	0.16878	3.50136e-10	0.0157228	3.50136e-10
LOC240672	9.26667	6.84333	7.23	6.84333	9.74667	6.9	7.69	6.99	2.90333	0.0456724	3.53445e-10	0.582647	3.53445e-10
CHST11	9.02667	6.94333	9.12667	7.77333	8.59667	6.86667	8.97	7.56	2.26	0.0566312	3.54174e-10	0.685536	3.54174e-10
LOC100044177	10.1633	10.1033	8.77333	8.67	9.98667	10.1033	8.61667	8.99667	1.54667	0.983948	3.54589e-10	0.14943	3.54589e-10
D130004I16RIK	6.47	8.09	6.54	6.45667	6.46333	8.43333	6.61333	6.43	2.00333	0.324019	3.60436e-10	0.501666	3.60436e-10
PRRG4	8.13667	7.05	6.55667	6.58667	8.53667	7.55	6.60667	6.59	1.98	0.0156622	3.60933e-10	0.15661	3.60933e-10
GJA1	10.3233	9.99667	12.34	10.7167	9.48	10.3467	12.59	11.9733	3.11	0.060303	3.6477e-10	0.000253592	3.6477e-10
SLCO2A1	6.5	6.53	7.93667	6.53333	7.93333	6.55333	8.52667	6.93333	2.02667	1.08025e-06	3.66249e-10	0.000109738	3.66249e-10
DLX1	6.52667	8.20667	6.69333	6.50333	7.09	7.55667	6.62333	6.46667	1.74	0.481739	3.68931e-10	0.000112923	3.68931e-10
CKS2	7.15333	8.77	8.99333	8.11667	7.47	8.67667	8.45	7.69667	1.84	0.0224888	3.69941e-10	0.0034278	3.69941e-10
4632417K18RIK	6.48667	8.42	8.98333	7.54	6.98	8.22667	8.91333	7.20667	2.49667	0.808674	3.72351e-10	0.0625064	3.72351e-10
S100A11	11.27	10.39	10.2433	10.8667	11.7433	10.55	10.36	11.2567	1.5	0.000187474	3.75233e-10	0.132891	3.75233e-10
FABP7	9.88667	13.05	9.33	9.48	9.32	12.67	9.27667	10.9567	3.77333	0.500919	3.77156e-10	0.00280562	3.77156e-10
DLC1	8.63	9.86	10.8033	9.80667	8.42	10.1833	10.8233	10.08	2.40333	0.332479	3.82785e-10	0.260551	3.82785e-10
SLC39A10	7.38	7.75333	9.12667	7.79	7.48667	7.59667	9.31	7.76333	1.93	0.761527	3.86599e-10	0.536691	3.86599e-10
PAPPA2	7.85667	6.60667	6.62	6.60667	6.61667	6.57333	6.68	6.64	1.28333	1.72417e-07	5.38362e-10	3.87183e-10	3.87183e-10
2700082O15RIK	6.63	6.64667	6.70667	7.03667	6.9	6.56667	6.78667	7.64	1.07333	1.05884e-05	3.91355e-10	2.24444e-05	3.91355e-10
IGF1	10.9433	7.17667	8.10333	7.98667	9.39	7.36333	8.03333	8.90333	3.76667	0.335079	3.93585e-10	5.00307e-05	3.93585e-10
LOC381607	7.85333	7.95	6.53667	8.13667	7.70333	8.09667	6.56	8.00333	1.6	0.716584	3.96367e-10	0.492647	3.96367e-10
TWSG1	9.03333	8.29667	8	9.32	9.32667	8.10333	8.06333	9.36	1.36	0.487503	4.01076e-10	0.164889	4.01076e-10
4930506M07RIK	7.61667	7.79	6.51667	6.56333	8.65333	8.60333	6.63667	6.62	2.13667	9.24081e-05	4.0261e-10	0.00495916	4.0261e-10
CNTNAP4	6.55	6.65667	6.55333	7.59333	6.61333	6.55333	6.57667	8.09	1.54	0.0943802	4.06316e-10	0.0328591	4.06316e-10
LOC384447	7.45333	7.90667	6.87333	7.57	7.31667	7.83667	6.8	7.79	1.10667	0.760854	4.11407e-10	0.0793866	4.11407e-10
RAB38	6.82667	8.21667	6.81667	6.71	7.5	8.41667	6.72333	6.77	1.70667	0.017616	4.1864e-10	0.0200744	4.1864e-10
AKAP2	7.18	8.34667	8.95667	8.56	7.45667	8.59	9.08	8.10667	1.9	0.541994	4.20361e-10	0.0125136	4.20361e-10
SEMA3G	6.54333	7.65667	8.09333	6.52	6.48	7.63	8.46667	6.52	1.98667	0.462226	4.22753e-10	0.352449	4.22753e-10
PPAP2C	8.37	7.45667	6.84	6.86667	8.22333	7.43333	6.82667	6.85667	1.54333	0.521563	4.23651e-10	0.895541	4.23651e-10
EG667723	10.0667	9.83667	9.33667	10.3733	10.1267	9.69667	9.42333	10.2367	1.03667	0.465678	4.23944e-10	0.156075	4.23944e-10
SEMA3C	8.56	8.43667	7.01333	6.59667	8.14333	8.20333	7.22333	6.63	1.96333	0.295575	4.27641e-10	0.129409	4.27641e-10
5730485H21RIK	6.99	7.39333	8.73	6.86	7.29667	7.96	9.11333	6.80333	2.31	0.00807719	4.34761e-10	0.199599	4.34761e-10
2310040C09RIK	9.03333	6.96	6.75667	6.92667	8.85	6.91667	7.25	7.22667	2.27667	0.193952	4.35922e-10	0.127378	4.35922e-10
ABCD3	10.1067	10.56	9.55333	9.95667	10.1367	10.5	9.55667	10.0567	1.00667	0.677142	4.37713e-10	0.632166	4.37713e-10
SALL4	6.44	6.42	6.49	6.63333	6.47	6.50333	6.50667	7.58333	1.16333	7.04184e-07	4.37788e-10	6.27246e-08	4.37788e-10
SIRT2	8.43333	7.93667	7.47	7.41333	8.3	7.76667	7.56667	7.56333	1.02	0.751737	4.38008e-10	0.0457462	4.38008e-10
VNN1	6.56333	6.44	6.46333	6.46667	8.96667	6.56	6.50667	6.93	2.52667	3.7765e-09	4.48387e-10	1.76914e-09	4.48387e-10
BC064033	6.47333	6.49	6.53333	6.75	6.49	6.53667	6.51333	7.87667	1.40333	5.19635e-06	4.64261e-10	1.05563e-07	4.64261e-10
RNF145	10.5133	9.90667	8.78667	10.1333	9.86333	9.84667	9.19333	10.41	1.72667	0.917709	4.70913e-10	0.000105685	4.70913e-10
PLXDC2	8.24667	7.63667	6.59667	7.61333	7.38667	7.74	6.61	7.16667	1.65	0.00011984	4.72729e-10	8.70982e-05	4.72729e-10
NELL1	6.58	6.75333	6.51	7.33333	6.61	6.57667	6.71333	8.30333	1.79333	0.00112077	4.7353e-10	6.80668e-05	4.7353e-10
5830458K16RIK	6.60333	6.55333	7.96333	6.52667	6.74	6.67667	9.23	6.58667	2.70333	0.00199252	4.75552e-10	0.00267093	4.75552e-10
3110001I20RIK	10.1667	9.62333	8.22333	8.4	9.69667	10.1267	8.70333	8.61667	1.94333	0.056516	4.76166e-10	0.00429174	4.76166e-10
SCG3	6.74	8.16	6.53333	6.75667	7.45333	8.1	6.59	6.67	1.62667	0.0590197	4.82228e-10	0.00595328	4.82228e-10
MCTP1	7.81333	6.69333	6.52667	6.46667	6.66333	6.61667	6.65667	6.52667	1.34667	2.39905e-06	4.85252e-10	2.50508e-09	4.85252e-10
ABTB2	8.48	8.35667	7.21333	8.16333	8.17333	8.54	7.25333	8.16	1.32667	0.722561	4.8914e-10	0.0641589	4.8914e-10
HIST1H2AK	7.35333	9.6	9.81667	8.2	7.69667	9.4	9.48333	7.74	2.46333	0.182019	4.89386e-10	0.115889	4.89386e-10
SYDE1	8.33333	10.0867	9.55333	9.99	8.72667	10.3333	9.47667	10.2733	2	0.0231654	4.90686e-10	0.269166	4.90686e-10
6330549D23RIK	7.03667	8.54667	8.26	9.24333	7.13667	8.42667	8.32333	9.16	2.20667	0.917899	4.94955e-10	0.811183	4.94955e-10
X99384	7.33333	7.87	9.75	8.83	7.8	8.02667	9.56333	8.28	2.41667	0.778801	4.95698e-10	0.0134653	4.95698e-10
GM22	9.48333	9.76	8.02667	10.0667	8.54333	9.56	7.76333	10.2333	2.47	0.0100616	4.95927e-10	0.0149981	4.95927e-10
EG546143	8.13333	7.12	7.1	7.39667	8.36333	7.37333	7.05	7.65667	1.31333	0.00718104	5.01123e-10	0.194799	5.01123e-10
VCAM1	6.51333	6.59	6.67	7.99333	6.53333	6.68	6.67	8.19333	1.68	0.352912	5.0163e-10	0.817243	5.0163e-10
PIK3CB	10.49	7.89	9.56667	8.84333	10.4367	7.77333	10.0367	9.15333	2.71667	0.233897	5.04311e-10	0.303013	5.04311e-10
GCHFR	6.52333	6.55333	8.14333	6.67667	7.62	6.63333	7.48	6.69667	1.62	0.0420144	5.08926e-10	2.3501e-07	5.08926e-10
GIMAP1	7.28333	7.24	9.52333	7.43667	7.21333	7.27667	9.38	7.41333	2.31	0.674733	5.12725e-10	0.955612	5.12725e-10
GRB14	7.42	6.59	7.56	7.63667	6.89	6.63	7.48667	6.73667	1.04667	1.38845e-07	5.14382e-10	1.44598e-06	5.14382e-10
GM347	10.0933	10.1833	7.72	9.90667	10.06	9.93	7.66333	9.68333	2.52	0.274959	5.18763e-10	0.893373	5.18763e-10
YES	7.78667	7.70333	8.94	7.71667	7.76667	7.84667	8.84333	7.79	1.23667	0.688666	5.2142e-10	0.545614	5.2142e-10
HMGB2	7.06333	8.01	8.39	7.37	7.10667	8.15	7.99667	7.14	1.32667	0.0929144	5.22904e-10	0.0271553	5.22904e-10
LOC384307	7.79	7.37333	6.82333	8.04333	7.64667	7.21333	6.66333	8.27333	1.61	0.389145	5.2368e-10	0.136425	5.2368e-10
MARCKS	11.9967	12.98	12.6167	12.5067	11.8367	13.0067	12.5467	12.3767	1.17	0.10508	5.2619e-10	0.554408	5.2619e-10
NRP2	7.90667	7.50333	8.8	7.75333	7.67	7.76667	8.93333	7.25667	1.67667	0.233514	5.2699e-10	0.00434428	5.2699e-10
E030030K01RIK	8.16	9.05667	11.36	8.69333	9.39333	8.34667	11.24	8.41667	3.2	0.828141	5.29631e-10	0.00128644	5.29631e-10
GBP10	6.56667	6.70667	7.08	8.83	6.62667	6.82333	7.76333	8.63	2.26333	0.138382	5.30006e-10	0.0567715	5.30006e-10
4930431B09RIK	7.4	6.68333	6.56667	6.67	7.65333	6.62667	6.49	6.70667	1.16333	0.44369	5.31687e-10	0.116854	5.31687e-10
ZDHHC21	8.91667	8.24	7.53333	8.34	8.66667	8.15	7.70333	8.08	1.38333	0.056653	5.33224e-10	0.0345187	5.33224e-10
CTF1	8.08	6.95667	6.66667	6.90333	8.01667	6.76667	6.56	7.35333	1.52	0.747127	5.49843e-10	0.0184782	5.49843e-10
TNFAIP1	9.63	9.48333	11.0533	9.61667	9.58333	9.81333	11.22	9.62	1.73667	0.189914	5.50119e-10	0.392049	5.50119e-10
PHYH	9.18333	8.75667	7.43333	8.36333	9.21	8.72	7.38667	8.58	1.82333	0.636178	5.50527e-10	0.660236	5.50527e-10
OGN	8.99667	7.65667	6.6	9.03333	8.43333	7.09333	6.67	9.95	3.35	0.807184	5.52709e-10	0.00543176	5.52709e-10
MEOX1	6.58667	6.52333	7.94	6.73667	6.49333	6.50333	7.65	6.51333	1.44667	0.0346353	5.54011e-10	0.505274	5.54011e-10
TIMP1	6.51667	6.62667	7.76333	7.04333	6.65333	6.78667	7.48667	7.08	1.24667	0.78523	5.61179e-10	0.0295122	5.61179e-10
HIC1	6.55667	6.69333	7.04	7.52667	6.54333	6.63	7.43667	7.74	1.19667	0.0292081	5.6569e-10	0.0352021	5.6569e-10
FRZB	9.39667	6.84667	6.70333	7.69667	9.36333	7.31667	6.81333	10.4533	3.75	3.98901e-05	5.67413e-10	1.33288e-05	5.67413e-10
CDIPT	8.58	8.16667	9.49	7.92333	8.48333	8.10333	9.44667	8.2	1.56667	0.799613	5.7999e-10	0.25416	5.7999e-10
PDIA4	10.8133	9.54	8.96667	8.84333	10.14	9.57667	8.41	8.82667	2.40333	0.00394298	5.80057e-10	0.0243066	5.80057e-10
ABCA9	6.59	7.88333	6.79333	8.27333	6.93	8.03333	7.37	9.15667	2.56667	0.000126112	5.8682e-10	0.0840166	5.8682e-10
4732474O15RIK	8.17333	6.60333	6.61	6.56333	7.92	6.57333	6.62333	6.50333	1.67	0.322221	5.89817e-10	0.666925	5.89817e-10
DIAP3	6.73	7.66333	6.88	6.65667	6.75	7.41	6.88	6.55	1.11333	0.0800229	5.90413e-10	0.170963	5.90413e-10
2410014A08RIK	9.69667	9.29333	7.67333	9.62667	9.73333	9.47667	7.73	9.62667	2.06	0.516225	5.91153e-10	0.930682	5.91153e-10
IFI47	6.45667	6.52333	7.24667	6.50333	6.43333	6.54667	8.35667	6.56	1.92333	0.000879039	5.9544e-10	7.69304e-05	5.9544e-10
2310043D08RIK	6.53333	7.81333	7.69667	7.07	6.75667	7.72333	7.26	6.87667	1.28	0.0394123	5.98106e-10	0.00571812	5.98106e-10
A230005A19RIK	9.59	10.1933	8.26333	9.88	9.47	9.93667	8.31333	9.98333	1.93	0.539843	5.99776e-10	0.486906	5.99776e-10
EPB4.1L2	7.91	9.06	8.11667	8.78333	8.1	9.23	8.43	8.85	1.32	0.00494793	6.01355e-10	0.515196	6.01355e-10
RGS5	7.27333	10.31	7.03333	10.2133	8.22667	11.8533	8.01	10.6367	4.82	0.000176453	6.06792e-10	0.309323	6.06792e-10
HIST1H2AB	6.68667	8.99667	8.91333	7.91333	7.14	8.59	8.04	7.23	2.31	0.0010444	6.09846e-10	0.000724303	6.09846e-10
9130213B05RIK	7.79333	6.72	6.51333	7.67	7.76667	7.10667	6.68	8.06333	1.55	0.00446549	6.11109e-10	0.142543	6.11109e-10
PDK1	7.59667	6.96333	7.30667	7.91333	7.59	6.92667	7.4	8.08	1.15333	0.281085	6.13399e-10	0.451687	6.13399e-10
UBASH3B	10.6267	8.43333	8.97667	8.66667	10.0733	8.61667	9.04	8.51	2.19333	0.233941	6.17374e-10	0.0620615	6.17374e-10
FN1	8.15667	6.98	7.56667	9.27667	8.25	6.93667	7.43	8.05667	2.34	0.00121419	6.19162e-10	0.000140784	6.19162e-10
BHLHB2	7.52333	7.89	11.0033	9.97667	8.71667	9.02	11.1933	10.4033	3.67	0.000240286	6.20752e-10	0.089308	6.20752e-10
TSPAN2	8.23333	7.17667	8.35667	6.74333	8.16667	7.14333	8.15333	6.75	1.61333	0.387	6.29289e-10	0.825721	6.29289e-10
1700081H05RIK	6.58667	6.65333	8	6.73333	6.53	6.62333	7.74333	7.66667	1.47	0.043031	6.29512e-10	4.83419e-05	6.29512e-10
1700012H17RIK	9.75667	7.82333	7.07333	9.89	9.04333	7.84333	6.89	9.70333	3	0.0873853	6.30085e-10	0.357998	6.30085e-10
IGFBP2	7.43667	7.62333	7.74667	9.84333	9.99333	7.68	6.86667	10.3067	3.44	0.00105853	6.38412e-10	1.39804e-06	6.38412e-10
1110003F05RIK	7.26667	8.27333	7.36333	6.87	6.98667	8.25333	7.52667	6.84667	1.42667	0.560878	6.38987e-10	0.182299	6.38987e-10
TGFBR3	7.16	9.89667	8.75	8.45333	8.44	9.87333	8.60333	9.00667	2.73667	0.000450327	6.41211e-10	0.000241566	6.41211e-10
NEURL	8.92333	7.32	7.39333	7.30333	8.92333	7.45	7.09	7.46	1.83333	0.962852	6.41402e-10	0.270089	6.41402e-10
PPP1R13B	6.79	6.79667	8.09333	6.89333	6.98333	6.76333	8.36333	6.81333	1.6	0.272491	6.49962e-10	0.332884	6.49962e-10
ADAMTS4	6.88333	8.93333	9.84667	9.47667	8.80667	9.62667	9.43	9.35	2.96333	2.9308e-05	6.51292e-10	3.65158e-07	6.51292e-10
SPON2	6.5	6.95	6.65667	9.04	6.6	7.77333	6.52333	8.56667	2.54	0.507074	6.57064e-10	0.00839601	6.57064e-10
H47	9.2	8.82	8.21333	8.86	9.18	8.92667	7.8	9.13	1.4	0.809906	6.58088e-10	0.00492684	6.58088e-10
E230013M07RIK	8.10333	8.99333	7.06667	7.58667	7.45333	8.66667	6.76667	7.01	2.22667	0.000118738	6.6157e-10	0.453304	6.6157e-10
CGNL1	7.12667	6.80667	8.21	6.95667	7.61333	6.96333	8.22667	7.18667	1.42	0.00362012	6.62346e-10	0.119058	6.62346e-10
FES	6.58667	6.64667	7.5	6.87	6.56333	6.70333	7.95333	6.71667	1.39	0.175523	6.64888e-10	0.0128857	6.64888e-10
SERINC3	9.06333	9.54333	10.77	9.14	9.23667	9.73333	10.86	10.1067	1.79667	0.00035423	6.68223e-10	0.00364258	6.68223e-10
COTL1	7.28	8.94	9.17667	8.44667	7.63	9.15667	8.93667	8.36667	1.89667	0.472384	6.73169e-10	0.0888396	6.73169e-10
RAI2	7.89333	7.87	6.51667	8.74667	7.22	7.57667	6.82667	9.65667	3.14	0.594169	6.81206e-10	0.00106551	6.81206e-10
GPRASP2	8.89333	7.99333	7.08	8.81	8.60333	7.74667	7.18333	8.66	1.81333	0.110756	6.90948e-10	0.401944	6.90948e-10
PKIB	6.49333	7.15667	6.58	6.92333	6.58333	7.60667	6.81333	8.42333	1.93	6.31863e-08	7.02698e-10	1.3388e-06	7.02698e-10
STXBP1	6.84	7.35667	8.30667	7.37333	7.28667	7.03667	8.55	7.38333	1.71	0.1886	7.09446e-10	0.00771063	7.09446e-10
A730040I05RIK	9.54667	7.21667	8.67	9.52	7.94333	7.35333	8.57667	9.27	2.33	0.000305496	7.23424e-10	4.92622e-05	7.23424e-10
VAMP3	9.56333	10.4033	10.6	10.0733	9.83667	10.3733	10.7533	10.1367	1.19	0.024836	7.25401e-10	0.163726	7.25401e-10
DOCK6	8.41667	8.41333	10.66	9.82333	8.23667	8.41333	10.7033	10.0133	2.46667	0.919051	7.31397e-10	0.791021	7.31397e-10
SNCAIP	6.84333	6.70333	7.01667	8.26	6.61667	6.62333	6.97	8.19667	1.64333	0.21942	7.32645e-10	0.854521	7.32645e-10
IAH1	7.22	8.52333	7.39	7.41667	7.34667	8.51333	7.35667	7.64	1.30333	0.246611	7.45105e-10	0.465358	7.45105e-10
VAV3	7.98667	6.78667	7.44333	8.17667	7.37333	6.75667	7.64	7.88333	1.42	0.00661939	7.50714e-10	0.00122167	7.50714e-10
COL9A1	9.71333	8.37667	6.83333	10.51	10.13	8.66667	7.06	10.5967	3.76333	0.174005	7.57478e-10	0.930376	7.57478e-10
SYP	7.36	9.21667	6.76667	7.91333	8.15	9.01667	6.96	6.87	2.45	0.554536	7.64162e-10	0.00016456	7.64162e-10
FXYD6	11.4933	11.31	8.8	11.6767	10.1933	11.5433	8.94	11.96	3.16	0.288555	7.66191e-10	0.00372637	7.66191e-10
LOC677008	6.66	6.87	6.92333	8.95333	6.61	6.72667	6.62333	8.18	2.34333	0.00717139	7.69927e-10	0.101664	7.69927e-10
EG665509	10.2567	9.28667	9.23	9.91333	10.69	9.46333	9.33	10.2767	1.46	0.000728989	7.81638e-10	0.261334	7.81638e-10
4933421H10RIK	8.89667	8.21	10.1033	8.32	9.54667	8.61333	10.0633	8.96333	1.89333	0.000142773	7.9106e-10	0.0324361	7.9106e-10
HIST1H2BF	8.92333	11.0233	11.0233	10	9.55333	10.8567	10.44	9.37333	2.1	0.0589422	7.96377e-10	0.00057372	7.96377e-10
H2-T23	7.96333	7.44333	9.05667	7.32667	8.8	7.71	9.46	7.95	2.13333	1.74255e-05	7.98486e-10	0.152883	7.98486e-10
HSD17B7	10.2367	10.0533	9.1	10.1767	10.8433	9.99667	9.01667	9.65667	1.82667	0.849142	7.99615e-10	0.000308037	7.99615e-10
SLC13A4	6.67	6.91333	6.82	7.23333	6.87667	7.29667	6.58	9.56667	2.98667	1.13889e-06	8.00868e-10	9.37493e-08	8.00868e-10
SPATA6	7.95333	8.76667	8.78667	8.07667	7.5	9.05667	8.87667	8.05333	1.55667	0.715812	8.0102e-10	0.00701677	8.0102e-10
2610027C15RIK	6.58667	7.63333	8.44667	7.91667	6.62	7.55667	8.62333	8.50333	2.03667	0.0774629	8.04328e-10	0.11468	8.04328e-10
PLSCR2	8.37667	7.08667	6.80667	6.52667	9.16333	6.74	7.46667	7.38	2.63667	0.000164688	8.09032e-10	0.00184168	8.09032e-10
FARP2	7.36	9.58667	7.49333	7.38333	7.49	9.47667	7.88667	7.52667	2.22667	0.238269	8.12034e-10	0.502287	8.12034e-10
NCALD	7.16	9.07	7.58	7.97333	9.22333	9.12	7.75333	9.51333	2.35333	8.12225e-10	1.97744e-09	5.29736e-08	8.12225e-10
TIAM1	8.39333	9.19667	9.72333	7.78333	9.01333	9.32333	9.80333	8.01333	2.02	0.00959616	8.16394e-10	0.176217	8.16394e-10
KIF21A	8.51667	9.73333	6.81667	7.46667	9.23	9.77333	7.27333	7.14667	2.95667	0.144583	8.25108e-10	0.0993441	8.25108e-10
ANGPT2	6.65333	8.64667	8.26333	6.88667	6.66333	8.36333	8.15667	7.69667	1.99333	0.276594	8.38864e-10	0.00463307	8.38864e-10
OSTF1	8.6	8.50333	10.1733	7.6	8.62	8.98	10.3267	7.92667	2.72667	0.0523641	8.43553e-10	0.547469	8.43553e-10
PTPN13	6.81667	7.65333	6.66667	7.25	6.94333	7.56667	6.61333	7.22333	1.04	0.83668	8.4527e-10	0.427995	8.4527e-10
LOC100048295	6.79667	6.45333	6.58	6.47	9.41	6.61667	6.57667	6.62	2.95667	3.09614e-07	8.47368e-10	1.852e-08	8.47368e-10
PITPNM2	6.63667	6.58	7.73667	6.80333	6.61	6.78	8.11333	6.74333	1.53333	0.0984543	8.51192e-10	0.133075	8.51192e-10
4732473B16RIK	7.73	6.55	6.57	6.62333	7.54333	6.61333	6.71	6.59333	1.18	0.95489	8.72413e-10	0.260599	8.72413e-10
TOX	8.00333	7.26333	6.87	6.82667	7.71333	7.1	6.84	6.64	1.36333	0.00957636	8.73507e-10	0.471518	8.73507e-10
FRMD4B	7.35	6.76667	8.00333	7.62333	7.76333	6.62	8.21667	6.80333	1.59667	0.22417	8.79146e-10	4.09325e-05	8.79146e-10
SPC25	6.61667	8.13	7.79667	7.34667	6.89667	7.96	7.84	7.05667	1.51333	0.613177	8.83487e-10	0.0374778	8.83487e-10
CAR14	6.72667	6.62667	6.79333	7.34667	6.53	6.81	6.68333	8.35667	1.82667	0.00382141	8.88669e-10	2.55483e-05	8.88669e-10
FAM131A	8.22	7.27	9.50333	8.41333	8.43333	7.07333	9.11	9.06	2.43	0.518094	8.91531e-10	0.0114577	8.91531e-10
AFAP1L1	6.67667	6.69667	7.77667	7.35333	6.76333	6.90333	8.08667	7.32333	1.41	0.0382063	8.9349e-10	0.294678	8.9349e-10
ABCG5	8.19667	6.48333	6.65667	6.56667	6.58667	6.53333	6.66	6.62667	1.71333	5.28765e-07	1.092e-09	8.93838e-10	8.93838e-10
LOC100045502	7.07333	6.50333	6.66333	6.65667	8.81333	6.67667	6.67333	6.61333	2.31	1.01435e-05	9.05437e-10	4.56164e-07	9.05437e-10
HIST1H2BJ	9.1	11.3733	11.1267	10.1567	9.43667	11.01	10.67	9.49	2.27333	0.0124682	9.05671e-10	0.0175163	9.05671e-10
C230078M08RIK	6.76	6.70333	7.87	6.69	7.68667	6.92667	8.03333	6.58333	1.45	0.000318991	9.05986e-10	0.000344851	9.05986e-10
2310014H01RIK	6.68333	7.99	8.8	7.9	6.87333	8.33	9.09333	7.97	2.41	0.0427438	9.07963e-10	0.79026	9.07963e-10
MRPL19	7.06667	8.99333	7.49667	7.24333	7.60667	9.27	7.11667	7.83	2.20333	0.0200893	9.1537e-10	0.0119371	9.1537e-10
CMTM5	7.03667	8.26333	6.55	6.62333	7.44333	8.35	6.50333	6.86667	1.84667	0.0728171	9.17843e-10	0.344892	9.17843e-10
ANXA1	6.87	6.76	8.04667	9.14667	7.63	7.53667	8.35333	8.73333	2.38667	0.00185968	9.19804e-10	0.00137015	9.19804e-10
LIMS1	7.84	8.78333	8.86333	7.90667	7.27333	8.78333	8.62	7.94333	1.59	0.0127857	9.21369e-10	0.0252567	9.21369e-10
2210408F11RIK	8.65	7.66667	9.21	9.62	8.25667	7.15333	9.06333	9.30333	2.46667	0.00421577	9.23202e-10	0.649926	9.23202e-10
2610017I09RIK	8.93333	7.67	6.74	10.5333	7.79	7.42333	6.86333	10.2	3.79333	0.0355333	9.3139e-10	0.111413	9.3139e-10
FZD10	7.37333	7.56667	8	9.24333	7.28333	7.47667	7.47	8.98333	1.96	0.0178052	9.3522e-10	0.315202	9.3522e-10
ST5	9.27667	9.89	11.1167	10.46	10.89	9.79	11.09	11.0533	1.84	7.29669e-07	9.40672e-10	2.59999e-07	9.40672e-10
RALB	8.64667	8.81667	10.07	8.63	8.27667	8.77667	10.06	8.28	1.79333	0.041171	9.45998e-10	0.324168	9.45998e-10
1110002B05RIK	10.8933	11.67	10.88	10.51	10.9833	11.2867	10.8833	10.7733	1.16	0.870027	9.5103e-10	0.000271409	9.5103e-10
RALGPS2	7.52	7.03	8.49333	8.06667	7.27333	6.97	8.33333	7.81667	1.52333	0.0214747	9.61055e-10	0.750065	9.61055e-10
2900026A02RIK	7.99667	6.77333	8.81667	7.32	8.17667	6.68667	8.96333	7.44	2.27667	0.40644	9.63132e-10	0.807429	9.63132e-10
CD109	6.50667	6.50333	7.68333	6.51333	6.49667	6.57667	7.26667	6.47333	1.21	0.0917885	9.73331e-10	0.0279511	9.73331e-10
HIST1H1B	7	9.98	9.53333	8.99333	7.58667	9.80667	9	8.15	2.98	0.0757693	9.81292e-10	0.00657114	9.81292e-10
CCDC3	9.38333	7.00333	6.65	7.96	8.63	8.26667	6.80333	8.56	2.73333	0.0110625	9.843e-10	7.06885e-05	9.843e-10
EMP1	11.1133	9.99667	12.4667	10.9867	11.0833	11.0233	12.6267	10.8	2.63	0.0293262	9.84967e-10	0.00293089	9.84967e-10
9030224M15RIK	7.26	7.35333	6.72333	6.50333	7.61667	7.01667	6.78667	6.52333	1.11333	0.593416	9.92318e-10	0.0010144	9.92318e-10
D1ERTD471E	6.51667	6.88667	9.52	7.58	6.94667	6.98333	9.07333	8.85	3.00333	0.0249149	9.9648e-10	0.00330559	9.9648e-10
ABHD2	9.29	8.47333	10.22	9.26333	9.55	8.69667	10.2933	9.75667	1.82	0.00390093	9.9668e-10	0.326561	9.9668e-10
GCAP27	10.37	10.1267	9.56	10.3033	10.7933	9.99667	9.51333	10.33	1.28	0.196985	1.00123e-09	0.00685557	1.00123e-09
RRAS	7.23333	7.39333	8.39	7.71333	7.04333	7.58333	8.79667	7.85	1.75333	0.0726826	1.00279e-09	0.0593095	1.00279e-09
GPD2	9.63333	8.66	8.51667	7.85667	9.32333	8.89667	8.66	8.17667	1.77667	0.175074	1.00549e-09	0.022964	1.00549e-09
FHL1	7.65	7.58	6.78	8.25333	7.67	7.19	6.99667	8.55667	1.77667	0.611293	1.03966e-09	0.0172754	1.03966e-09
KIF26B	6.64	7.53333	6.54	6.65333	6.49667	7.66667	6.64	6.65667	1.17	0.688002	1.05191e-09	0.348	1.05191e-09
EMP3	7.03667	8.77333	7.96	8.71	7.35333	8.84	8.34667	8.64667	1.80333	0.0509163	1.05218e-09	0.231763	1.05218e-09
RCN1	9.77667	9.41	8.37	9.40333	10.48	9.44333	8.34667	9.58667	2.13333	0.016719	1.0538e-09	0.0289685	1.0538e-09
3632451O06RIK	7.09	7.38333	6.61	8.01667	7.49667	7.75667	6.6	8.88333	2.28333	0.000247548	1.05395e-09	0.0222661	1.05395e-09
PROX1	8.74667	7.00333	7.07667	6.89667	8.4	6.93	6.99667	6.82333	1.92333	0.142694	1.06391e-09	0.66699	1.06391e-09
0610037M15RIK	6.71	7.18667	8.68	6.61	7.20667	7.23	8.85667	6.78333	2.24667	0.0529842	1.06548e-09	0.500855	1.06548e-09
4930594M22RIK	6.72667	6.65333	6.93667	8.50333	6.67667	6.73667	6.77333	8.83333	2.18	0.655809	1.07407e-09	0.449702	1.07407e-09
ZFP9	8.68	8.63667	7.38333	9.12333	8.44667	8.6	7.23	8.91	1.89333	0.0792597	1.08955e-09	0.84518	1.08955e-09
SPARC	11.71	11.5133	12.1967	11.0967	11.9733	11.7767	12.29	11.5033	1.19333	3.35511e-05	1.0898e-09	0.152111	1.0898e-09
CENPA	7.35	9.49667	9.71	8.88	7.97333	9.36	9.01667	8.14667	2.36	0.025481	1.10133e-09	0.000357856	1.10133e-09
PRX	6.57	7.86	6.85667	6.58	6.56	8.71333	7.01	6.55	2.16333	0.0203196	1.10509e-09	0.0131659	1.10509e-09
DKK2	7.74667	6.58	6.52	6.65333	7.07333	6.57333	6.73	6.54	1.22667	0.00642684	1.11132e-09	3.94943e-05	1.11132e-09
SPTLC3	7.76333	6.53667	6.61	6.61667	7.31333	6.58333	6.56	6.61	1.22667	0.0517388	1.11902e-09	0.0210249	1.11902e-09
CHRNA4	7.31	7.01667	6.64333	6.93667	9.15333	6.72667	6.55667	6.91333	2.59667	0.000547256	1.12247e-09	2.82545e-07	1.12247e-09
LAMA1	6.57	6.73667	6.93333	6.58667	6.75	6.60667	6.72	7.97667	1.40667	2.11369e-06	3.84941e-08	1.12528e-09	1.12528e-09
EIF2AK2	9.85667	8.79	10.3767	10.17	9.76667	8.69667	10.7867	10.38	2.09	0.254659	1.12582e-09	0.193313	1.12582e-09
1110017I16RIK	8.66	6.63	6.63667	8.41	9.73333	6.66667	6.55667	8.31	3.17667	0.136684	1.14181e-09	0.036554	1.14181e-09
SLC44A4	7.99667	6.49333	6.63333	6.65333	6.84667	6.58333	6.74667	6.49	1.50667	2.69053e-05	1.14254e-09	1.45653e-07	1.14254e-09
PSAT1	10.8767	11.31	10.1733	10.2667	11.3867	11.5133	9.83	10.97	1.68333	0.00170024	1.14502e-09	0.000521611	1.14502e-09
EBF3	7.93667	6.74333	7.83333	8.11333	8.39	6.61	8.33333	7.86	1.78	0.0994202	1.15049e-09	0.00697137	1.15049e-09
SLCO1A4	6.46667	6.51667	7.30667	6.54333	6.49333	6.47333	7.56333	6.56667	1.09667	0.234941	1.15733e-09	0.249184	1.15733e-09
2210411K11RIK	9.36667	7.13667	7.64	7.66667	9.34667	7.22667	7.57	7.77333	2.23	0.811595	1.17143e-09	0.927558	1.17143e-09
LOC384713	6.50667	8.44333	7.74667	6.56667	6.62667	8.33333	8.09	6.50667	1.93667	0.509786	1.17377e-09	0.46707	1.17377e-09
2310046K01RIK	8.8	6.61	8.09667	6.65	10.6833	6.74667	8.71333	6.84	4.07333	0.000711656	1.17575e-09	0.00711449	1.17575e-09
THBS1	7.97667	6.6	6.56333	6.70333	9.07333	6.89667	6.53	6.89667	2.54333	0.00208999	1.17731e-09	0.00933096	1.17731e-09
ZFP503	6.83667	8.56333	8.31	6.60667	7.71	8.21333	8.54667	6.80333	1.95667	0.0268893	1.18772e-09	0.00440932	1.18772e-09
AXIN2	7.51333	7.76	7.47667	9.28	7.68667	8.07	7.61	9.40333	1.92667	0.0752787	1.18849e-09	0.897635	1.18849e-09
LOC56628	7.96333	8.27333	9.39	7.38333	8.52333	8.40333	9.46667	7.74	2.08333	0.00611924	1.18859e-09	0.238214	1.18859e-09
ZFHX3	8.26667	7.66333	7.05667	8.24	8.2	7.64667	6.79	8.89667	2.10667	0.369926	1.18864e-09	0.00684363	1.18864e-09
IFITM2	8.49333	9.51	10.7967	10.3433	9.52	9.49	11.3167	10.38	2.82333	0.00184691	1.2069e-09	0.00919286	1.2069e-09
SPINK5	8.18	6.44	6.37333	6.38	6.44	6.45	6.52333	6.46667	1.80667	2.57313e-06	2.41785e-09	1.21246e-09	1.21246e-09
P2RY1	9.75	10.29	6.85333	8.12333	8.81667	10.5367	6.98667	8.91667	3.68333	0.727572	1.21679e-09	0.0172609	1.21679e-09
GM969	6.51	6.49	6.57	6.50667	7.76	6.53	6.60667	6.50333	1.27	7.02268e-08	1.48588e-09	1.23113e-09	1.23113e-09
CDC42EP2	6.69	6.87	8.15	6.78667	6.75333	6.72	8.48333	6.71	1.79333	0.644158	1.23167e-09	0.281025	1.23167e-09
HIST1H3H	8.85667	9.87	9.87667	9.21	8.83333	9.62	9.66333	8.78667	1.09	0.000939787	1.23755e-09	0.136968	1.23755e-09
SLC35E3	8.52	8.14333	7.11333	8.02667	8.22333	8.04333	7.11	8.13	1.41	0.26195	1.25195e-09	0.192221	1.25195e-09
THSD7B	6.92667	6.57	6.56667	6.59	8.1	6.55667	6.54	6.61333	1.56	7.03915e-05	1.25549e-09	9.74043e-07	1.25549e-09
COCH	6.64	8.32333	6.73667	9.89	7.72333	9.34667	7.26	11.56	4.92	6.46723e-05	1.25768e-09	0.288842	1.25768e-09
BC089491	7.03	6.63333	6.57333	7.77667	6.77333	6.76333	6.53	8.33333	1.80333	0.239954	1.27088e-09	0.0149282	1.27088e-09
2900016B01RIK	6.71333	7.83667	9.21333	7.17	6.93667	7.65333	9.61667	8.01	2.90333	0.0218672	1.27606e-09	0.0722452	1.27606e-09
FAM110B	9.91333	7.96	7.18667	9.92333	8.91333	7.95667	6.97333	9.72667	2.95	0.0293827	1.27713e-09	0.123764	1.27713e-09
ITGA10	6.73667	7.15333	6.63	9.20667	6.72	6.83	6.73	8.45	2.57667	0.0517488	1.28085e-09	0.0877889	1.28085e-09
BC015286	6.47333	6.44667	7.46667	6.45333	6.41333	6.44667	7.84667	6.43667	1.43333	0.296166	1.29218e-09	0.13819	1.29218e-09
C530008M17RIK	7.13333	7.68667	6.78667	6.93333	7.17333	7.32333	6.59667	6.64667	1.09	0.000269317	1.31842e-09	0.0239406	1.31842e-09
LASS6	8.33333	7.14	7.24667	8.15667	8.59	7.08	7.12	8.16333	1.51	0.812293	1.32039e-09	0.373395	1.32039e-09
AI428936	8.43	6.65667	6.62667	6.79667	8.38667	6.71	6.54333	6.88667	1.88667	0.967201	1.33052e-09	0.918428	1.33052e-09
ZFP69	7.08667	6.90333	8.75	6.85333	6.85333	6.86667	8.67	6.78667	1.96333	0.339759	1.33738e-09	0.913248	1.33738e-09
ACSL5	8.2	7.54667	8.55667	7.54333	7.98667	7.76333	8.65333	7.88667	1.11	0.0444345	1.33961e-09	0.00860515	1.33961e-09
ABCA3	7.99	8.13	8.74667	7.76667	8.29667	7.98667	8.78	8.13	1.01333	0.00456345	1.34877e-09	0.00195282	1.34877e-09
GPX3	7.25667	6.62333	7.08333	6.65	9.41	6.97667	6.91	7.20667	2.78667	1.9329e-07	1.34949e-09	2.35074e-07	1.34949e-09
SCL0001987.1_16	7.49667	6.85667	7.16	9.49667	7.94333	6.66667	6.56	7.02667	2.93667	2.78091e-07	1.35283e-09	9.80507e-09	1.35283e-09
RTP4	6.94333	6.71333	8.29333	6.80667	7.09333	6.95	9.48	6.83333	2.76667	0.00342059	1.35294e-09	0.0106934	1.35294e-09
CRIP2	10.59	10.1567	10.8033	9.18667	9.77333	10.0567	10.95	9.45667	1.76333	0.110417	1.35614e-09	0.000400502	1.35614e-09
MLLT3	8.11	7.72333	7.84333	8.97333	8.18667	7.75667	7.96333	9.37333	1.65	0.0516835	1.37344e-09	0.334606	1.37344e-09
LIMS2	7.05	7.39333	7.66667	6.95	6.80333	7.77667	7.97	7.01667	1.16667	0.025607	1.38178e-09	0.00228631	1.38178e-09
SDCBP	9.76667	9.9	10.4467	9.76333	9.78333	9.98667	10.6133	9.59	1.02333	0.594466	1.38532e-09	0.0830771	1.38532e-09
LMAN2L	8.68	8.44667	7.49	9.10667	8.80667	8.52	7.48333	9.37333	1.89	0.19959	1.39089e-09	0.722381	1.39089e-09
AI317223	6.65	7.00667	7.41	9.31667	6.71333	7.30333	7.8	9.33	2.68	0.174265	1.40436e-09	0.716546	1.40436e-09
GDF10	6.44	6.66667	6.65667	8.50667	6.49333	6.71667	6.55333	9.31	2.87	0.158278	1.4086e-09	0.120368	1.4086e-09
MORN2	7.71	6.84333	6.64	6.94	7.52333	6.94	6.84667	7.15	1.07	0.0855048	1.41721e-09	0.0197269	1.41721e-09
MOSC2	9.42	9.74	10.67	9.76333	9.54667	9.61667	10.5367	9.94	1.25	0.840747	1.41802e-09	0.149465	1.41802e-09
LGI1	7	7.59333	6.56	6.59667	6.88333	7.42667	6.53667	6.57667	1.05667	0.136151	1.44799e-09	0.699596	1.44799e-09
VASN	10.6333	8.76333	8.04667	10.3533	10.4267	9.30667	8.18	10.48	2.58667	0.287272	1.44916e-09	0.314012	1.44916e-09
IRX3	8.68667	6.70667	7.98	8.81667	6.71667	6.72	8.34667	8.27	2.11	2.77875e-05	1.44961e-09	6.65952e-07	1.44961e-09
SSX2IP	8.87	7.50333	7.37	7.50333	8.70667	7.34	7.22333	7.70667	1.64667	0.411817	1.46098e-09	0.317345	1.46098e-09
GBP4	6.60333	6.80667	7.19667	9.25667	6.45667	6.72333	8.35667	8.53	2.8	0.692458	1.46245e-09	0.000626475	1.46245e-09
LTBP1	7.33333	6.7	6.7	7.10333	8.48	6.95	6.86667	7.3	1.78	1.99651e-06	1.47272e-09	6.35844e-05	1.47272e-09
4930533K18RIK	6.89667	6.88	6.64333	7.71333	6.68667	6.96333	6.77333	8.63667	1.99333	0.011035	1.47425e-09	0.000977604	1.47425e-09
2410095B20RIK	6.50667	6.59667	7.83333	6.79	6.48667	6.68667	8.03333	7.00333	1.54667	0.131019	1.48415e-09	0.677864	1.48415e-09
B2M	9.57	9.99667	10.7267	9.96667	9.92667	10.08	10.9733	10.0667	1.40333	0.0028033	1.49923e-09	0.294348	1.49923e-09
SYNPR	6.60333	8.18667	6.45	7.15	7.04	7.90333	6.71	9.63	3.18	3.45045e-06	1.51305e-09	3.93822e-07	1.51305e-09
OSBPL3	7.33667	7.03667	7.15667	8.20667	7.65333	7.08667	7.13333	7.42333	1.17	0.0153345	1.51974e-09	3.64504e-07	1.51974e-09
AMIGO2	7.29333	6.96667	7.11333	7.48667	7.17333	6.84667	7.16333	8.63	1.78333	0.000924515	1.52134e-09	1.78692e-06	1.52134e-09
8030451F13RIK	6.68333	6.71	6.56	9.00333	8.58667	6.58	6.56	8.16333	2.44333	0.0529689	1.52305e-09	1.46532e-06	1.52305e-09
AQP1	7.84333	8.93333	7.80667	11.2433	10.06	9.52333	10.1533	11.3633	3.55667	3.00357e-08	1.52991e-09	2.12223e-05	1.52991e-09
C030045D06RIK	6.79333	6.7	8.09667	6.83667	6.80667	7.1	8.51333	7.5	1.81333	0.000295311	1.5322e-09	0.077766	1.5322e-09
RAI14	7.89333	7.04667	8.77667	7.72	7.36333	7.26333	8.68667	8.37333	1.73	0.437085	1.53522e-09	0.000557514	1.53522e-09
TNFRSF21	7.66667	8.94333	7.51	7.47333	8.46333	8.99	7.57667	7.09667	1.89333	0.145271	1.54325e-09	0.0019442	1.54325e-09
PCDH10	8.03667	9.34667	7.14	6.86333	6.92	9.15667	7.07333	6.82667	2.52	0.0137396	1.5495e-09	0.0252105	1.5495e-09
CPE	8.29333	7.61333	7.21667	8.85667	8.94	7.29667	6.88	9.17667	2.29667	0.484639	1.55182e-09	0.0129756	1.55182e-09
PIK3R1	9.49333	9.99	9.41333	10.7433	9.75	10.1067	9.6	10.5433	1.33	0.155716	1.55918e-09	0.074538	1.55918e-09
BC004044	7.70667	7.43667	6.79	7.21333	8.32	7.55	6.76667	7.92333	1.55333	2.29189e-05	1.56723e-09	0.000938634	1.56723e-09
STARD4	6.98333	6.99333	7.49667	6.88667	6.82333	6.70333	7.82667	6.77	1.12333	0.228637	1.59375e-09	0.00161989	1.59375e-09
NEIL2	7.44333	6.73333	6.54	7.02667	7.63667	6.8	6.63667	6.76333	1.09667	0.638566	1.59629e-09	0.0235526	1.59629e-09
LRRC8C	6.73333	7.10667	8.07667	7.14	6.67667	7.23	8.55333	6.96333	1.87667	0.280657	1.59652e-09	0.061139	1.59652e-09
CHRDL1	7.11333	6.55333	6.56333	6.84	6.78667	6.55667	6.59	7.59	1.03667	0.00785733	1.59954e-09	1.99566e-07	1.59954e-09
HSD3B7	6.9	6.73	7.34333	6.97	6.90333	6.82667	7.92	7.16	1.19	0.000164918	1.60514e-09	0.00169549	1.60514e-09
GAL3ST3	8.03333	6.82667	6.65	7.00333	7.69	6.63667	6.51333	7.08	1.52	0.0422848	1.61095e-09	0.213418	1.61095e-09
GPC4	8.03667	7.51333	6.76667	7.28333	9.11333	7.33667	6.91667	7.75	2.34667	0.000391306	1.61806e-09	0.0006301	1.61806e-09
LOC383347	6.6	6.70667	7.95667	6.62	6.59	6.59667	7.53667	6.63	1.36667	0.0623012	1.61891e-09	0.120894	1.61891e-09
LOC332300	8.67	7.32333	7.60667	8.17667	9.05333	7.51667	7.26333	8.17333	1.79	0.488816	1.62801e-09	0.0351565	1.62801e-09
HIST1H2AH	6.99667	8.85667	8.96667	7.46667	7.23667	8.69333	8.69667	7.27667	1.97	0.382586	1.63435e-09	0.361081	1.63435e-09
LBR	8.21667	9.04333	9.52	8.93333	8.22	9.1	9.58667	8.64333	1.37	0.542897	1.63689e-09	0.218925	1.63689e-09
4930578C19RIK	6.53667	6.52667	7.30667	6.52667	6.58667	6.51	7.51333	6.49333	1.02	0.3342	1.63869e-09	0.373414	1.63869e-09
LOC100045628	9.35333	8.05667	7.72667	9.08667	8.79	8.15333	7.74333	9.95667	2.23	0.298726	1.65162e-09	0.000967897	1.65162e-09
B230365C01RIK	8.42667	9.06667	11.39	9.22	9.44	8.48333	11.32	8.88667	2.96333	0.963704	1.68028e-09	0.00636741	1.68028e-09
A830006N08RIK	7.69333	6.47	6.46333	6.42	7.22667	6.53333	6.43667	6.48	1.27333	0.134275	1.68555e-09	0.0160348	1.68555e-09
LOC100047082	7.50333	7.51333	6.62	7.88667	7	7.32333	6.59	7.95	1.36	0.0201986	1.69337e-09	0.031904	1.69337e-09
CNTN6	6.79667	7.20333	6.79333	7.02	6.84667	7.21667	6.8	9.47333	2.68	6.83932e-07	1.69864e-09	8.67841e-09	1.69864e-09
ASAH3L	9.28	7.85	11.4333	8.33	8.92333	8.58333	12.26	8.24333	4.41	0.184377	1.7086e-09	0.134119	1.7086e-09
MFAP3L	7.21667	7.50667	6.68333	6.55667	6.64333	7.94667	6.60667	6.57667	1.39	0.458974	1.71274e-09	0.000354734	1.71274e-09
CDH6	6.6	8.06333	6.69667	9.46333	6.66	8.10667	6.63	7.27	2.86333	0.000140812	1.72684e-09	2.25923e-06	1.72684e-09
TACC1	7.47	8.33667	9.44	7.95667	7.81667	8.87333	9.41	7.93333	1.97	0.0411339	1.74388e-09	0.11997	1.74388e-09
RALYL	7.27667	6.94	6.55	9.04	8.92333	6.91	6.50667	9.74	3.23333	0.00183171	1.74665e-09	0.00350359	1.74665e-09
TSPAN33	8.82667	7.06667	7.34	6.85667	8.4	7.07	7.33	7.12667	1.97	0.653824	1.75149e-09	0.0886799	1.75149e-09
2310014D11RIK	8.06	9.28667	8.32333	8.71333	7.77333	9.63333	8.37	8.60667	1.86	1	1.75908e-09	0.0602066	1.75908e-09
GIMAP9	6.63333	6.56	7.79	6.64333	6.65333	6.58333	7.83333	6.74333	1.27333	0.513334	1.75936e-09	0.97498	1.75936e-09
A830080H07RIK	11.2467	10.4533	8.15667	10.4733	10.7333	10.5967	8.54667	10.2667	3.09	0.740148	1.76235e-09	0.147531	1.76235e-09
TAL1	6.57	6.48	7.70333	6.43	6.41333	6.47333	7.59	6.41333	1.29	0.311508	1.78257e-09	0.843131	1.78257e-09
ABHD14B	8.74	6.76333	7.07	7.12	8.22	7.03667	7.11667	7.28	1.97667	0.90797	1.79393e-09	0.0212756	1.79393e-09
HS6ST2	7.67333	6.82	6.74333	7.33	7.7	6.99333	6.69	7.47667	1.01	0.184079	1.79904e-09	0.416764	1.79904e-09
STX3	7.35667	6.58333	6.76667	6.52333	7.55	6.62667	6.95	6.56333	1.02667	0.0328124	1.80558e-09	0.542604	1.80558e-09
FKBP7	7.36667	8.01	8.27	8.65	7.77	7.79667	8.16333	8.75333	1.38667	0.426255	1.8169e-09	0.00777248	1.8169e-09
SERPINF1	10.4233	10.1733	8.78333	11.3967	9.88667	10.1967	8.66333	11.5633	2.9	0.395312	1.81815e-09	0.311639	1.81815e-09
ADAMTSL2	6.54333	6.51	7.72	6.44667	6.47333	6.62	7.47667	6.55333	1.27333	0.709744	1.8215e-09	0.197882	1.8215e-09
EG630499	7.43333	7.57333	8.97333	7.24333	8.10333	7.84	9.28667	7.60667	2.04333	0.00040042	1.83749e-09	0.413718	1.83749e-09
A430088H15RIK	7.79	6.67333	6.62333	6.67667	7.99	6.59667	6.66667	6.71333	1.39333	0.497944	1.89188e-09	0.623537	1.89188e-09
BC026782	6.43667	6.51667	6.84667	6.55333	6.54	6.65	7.42333	7.82333	1.38667	2.00489e-09	1.91331e-09	1.27512e-07	1.91331e-09
CENTD1	7.77333	6.73667	8.02667	7.10667	7.59	7.16667	8.63333	7.33	1.89667	0.00177028	1.92869e-09	0.0081126	1.92869e-09
SLC7A11	6.53	6.55333	6.66	6.75	6.66667	6.59667	6.60333	7.95333	1.42333	1.47682e-06	1.94284e-09	7.06573e-08	1.94284e-09
GPR125	9.48333	9.24	8.42	8.93667	9.38667	9.06667	8.64	8.37667	1.10667	0.00812672	1.94334e-09	0.000570719	1.94334e-09
CAV2	6.58667	6.46	7.50333	6.56667	6.49333	6.57	7.43333	6.59333	1.04333	0.905194	1.94447e-09	0.554232	1.94447e-09
2010308M01RIK	7.38	6.58333	6.47	6.48333	7.89	6.53	6.52667	6.55667	1.42	0.0415655	1.94982e-09	0.0391393	1.94982e-09
1110059G02RIK	10.4967	10.4833	8.94667	8.78	9.70333	10.4967	8.95333	8.44667	2.05	0.0200526	1.96511e-09	0.0537867	1.96511e-09
HIST1H2AG	6.74667	8.08333	8.28667	7.03	6.89333	8.03333	7.88	6.82	1.54	0.135405	1.97203e-09	0.1513	1.97203e-09
ABAT	7.19667	8.53	7.29667	7.99333	7.25333	8.28	7.27	8.25667	1.33333	0.88066	1.98829e-09	0.123515	1.98829e-09
FAM171B	6.73	7.30667	6.73	8.4	8.59	6.96333	6.58333	8.46667	2.00667	0.00113896	2.00226e-09	6.46936e-07	2.00226e-09
CARHSP1	8.71333	8.44333	9.3	8.98	8.57333	8.62333	9.56333	8.69333	1.12	0.93169	2.03373e-09	0.00249647	2.03373e-09
CABP2	6.89	6.48333	6.48	6.47333	10.1167	6.69	6.55667	6.56333	3.64333	9.61657e-07	2.06248e-09	6.22667e-08	2.06248e-09
LOC100044683	8.70333	6.74333	6.5	6.50333	8.40667	7.24333	6.51667	6.46333	2.24	0.704896	2.07505e-09	0.150259	2.07505e-09
CLEC2I	6.55	6.57333	7.37	6.61333	6.52333	6.61333	7.88667	6.72667	1.36333	0.019376	2.07873e-09	0.0291021	2.07873e-09
SESN3	9.01333	9.28667	7.78	9.40333	8.81333	9.45667	7.64667	9.14667	1.81	0.266975	2.08645e-09	0.383924	2.08645e-09
NRARP	8.76667	8.26	9.75667	7.05667	8.44333	8.29	9.87667	7.15	2.82	0.88292	2.10287e-09	0.629034	2.10287e-09
PRSS23	7.68333	7.06	7.03	6.56667	7.71333	7.29	7.30667	6.51667	1.19667	0.0475449	2.11452e-09	0.1688	2.11452e-09
CRIM1	8.85333	7.48	9.41333	8.86333	9.72333	7.96667	9.69333	8.95333	2.24333	0.000398536	2.14051e-09	0.0630052	2.14051e-09
RAB11FIP5	7.97	8.22	9.9	8.73667	8.69667	8.28333	9.81667	8.60333	1.93	0.126961	2.14209e-09	0.0124489	2.14209e-09
SLFN9	6.45	7.08667	7.47667	6.72667	6.59333	7.13667	7.21667	6.55667	1.02667	0.2232	2.16581e-09	0.0258532	2.16581e-09
PCDH17	8.74667	8.80333	10.73	9.07333	9.00667	8.92333	10.7867	8.30333	2.48333	0.488147	2.17599e-09	0.028122	2.17599e-09
ITGA5	6.54333	6.55333	7.57333	6.62333	6.69	6.59	7.64	6.56667	1.09667	0.438308	2.17999e-09	0.702661	2.17999e-09
GRB7	9.65333	6.60667	6.85	6.57667	9.50333	6.64333	7.06333	6.72	3.07667	0.726984	2.18944e-09	0.885568	2.18944e-09
IFI30	7.46667	7.02333	6.70333	7.32667	7.92	7.12333	6.85	7.28667	1.21667	0.00267677	2.20411e-09	0.0123646	2.20411e-09
SH3PXD2B	9.28	10.5267	9.17333	9.99333	8.46667	10.7033	9.26333	9.70667	2.23667	0.0379446	2.22163e-09	0.00616641	2.22163e-09
MME	7.94	7.01333	7.21667	9.89667	8.28	6.75	6.59333	7.32667	3.30333	1.4221e-06	2.23545e-09	2.407e-07	2.23545e-09
SKP1A	11.33	10.5433	10.0767	10.4333	11.3067	10.2567	9.89333	10.5267	1.43667	0.156324	2.24423e-09	0.236002	2.24423e-09
LOC242459	8.97	7.89667	7.21	8.11	9.28333	7.90667	7.01333	7.66667	2.27	0.441098	2.2562e-09	0.091423	2.2562e-09
PRSS12	6.68	7.30333	6.69333	6.59	6.66333	7.63667	6.67333	6.59	1.04667	0.155082	2.26185e-09	0.0599943	2.26185e-09
1700009P17RIK	6.8	6.57667	6.52	6.54667	8.31667	6.70667	6.73	6.54667	1.79667	5.11012e-07	2.28221e-09	1.78925e-07	2.28221e-09
CHCHD10	9.67667	8.17667	6.60333	7.92667	10.2467	7.4	6.68	9.34	3.64333	0.0751753	2.28722e-09	0.00252164	2.28722e-09
RRAGD	7.34667	6.60333	6.59333	7.31	7.73667	6.69	6.61667	7.58333	1.14333	0.00569522	2.28877e-09	0.164386	2.28877e-09
1500005I02RIK	6.79	6.73333	6.74333	6.49333	8.24333	6.61	6.69	6.53667	1.75	1.5587e-05	2.30586e-09	3.10534e-08	2.30586e-09
2310058J06RIK	6.93	7.93667	8.44333	7.68333	7.16	8.27333	8.34667	7.95	1.51333	0.0181125	2.30998e-09	0.171958	2.30998e-09
MCM2	7.1	8.26667	8.52	7.46333	7.19333	8.13	8.33	7.24333	1.42	0.152397	2.3158e-09	0.469137	2.3158e-09
RHOB	9.85	10.6833	11.54	10.1533	9.92667	10.8733	11.77	10.64	1.92	0.0146831	2.32166e-09	0.449825	2.32166e-09
6330532G10RIK	7.82667	8.79333	6.60667	6.63667	7.52333	8.64667	6.53333	6.48667	2.30667	0.195882	2.32772e-09	0.927968	2.32772e-09
TYMS-PS	7.89667	9.6	9.65333	8.83667	8.29667	9.4	9.11	8.36	1.75667	0.0212637	2.34828e-09	0.00288897	2.34828e-09
EPHB4	9.21333	8.7	10.0767	9.59667	8.98	8.69	10.08	9.58333	1.39	0.394851	2.35792e-09	0.615478	2.35792e-09
FNTA	9.98	10.9433	10.0433	10.1433	9.89667	11.0767	9.95	10.15	1.18	0.880983	2.36067e-09	0.532418	2.36067e-09
SEMA6D	8.98333	9.49333	10.6167	9.54	8.49	10.1267	10.39	10.17	2.12667	0.143853	2.37697e-09	0.000386585	2.37697e-09
KLF2	6.84667	6.83	8.65333	7.11333	6.68	6.84667	9.02667	7.62	2.34667	0.136338	2.37848e-09	0.18948	2.37848e-09
B230378H13RIK	7.19	7.87	9.06667	7.65333	7.60667	8.24333	8.99	7.55667	1.87667	0.0975385	2.39739e-09	0.0937684	2.39739e-09
A230057M07RIK	9.80667	8.49333	7.67333	9.65	9.99	8.81	7.65333	9.34	2.33667	0.727012	2.40433e-09	0.308823	2.40433e-09
DPYSL5	8.75	8.71	6.60333	7.14	8.14	8.08667	6.68667	6.77667	2.14667	0.00438182	2.41134e-09	0.141564	2.41134e-09
H2-K1	7.94	8.11333	9.33667	7.29333	8.40333	8.15	9.5	7.68	2.20667	0.0161516	2.41452e-09	0.410248	2.41452e-09
H2-Q6	6.88333	7.01333	8.2	6.73333	7.38	7.24	8.41333	6.98	1.68	0.00163453	2.41548e-09	0.543551	2.41548e-09
LIMK2	8.43667	7.43333	8.20667	7.68	8.61	7.53667	8.01333	7.67	1.17667	0.748138	2.4223e-09	0.149704	2.4223e-09
SSBP2	7.14333	7.35	6.66667	7.73667	7.15	7.34333	6.63667	7.52333	1.1	0.240058	2.42826e-09	0.392459	2.42826e-09
LEPREL2	7.59	7.49333	7.06667	8.36333	7.28333	7.35333	6.92333	8.60333	1.68	0.270456	2.45654e-09	0.117831	2.45654e-09
HIST1H2BM	8.67667	11.0433	10.92	9.77	9.15333	10.72	10.26	9.09	2.36667	0.0184877	2.47086e-09	0.00743537	2.47086e-09
PCSK6	7.73333	6.78	6.59	6.75667	7.15333	6.74333	6.51333	6.62333	1.22	0.000557859	2.47606e-09	0.00350661	2.47606e-09
SVEP1	6.47333	6.53	6.56667	7.05	6.43667	6.57667	6.52667	7.44	1.00333	0.0593467	2.48034e-09	0.0100091	2.48034e-09
PFN2	9.87667	9.35333	8.32	9.77333	9.71	9.03	8.43333	10.0067	1.68667	0.676828	2.50489e-09	0.119051	2.50489e-09
9830005G06RIK	6.50667	6.52333	8.11333	6.84667	6.56667	6.45333	8.37	6.75	1.91667	0.713717	2.51951e-09	0.597056	2.51951e-09
ANXA4	8.88333	7.96333	8.30667	7.97667	9.89	7.92333	8.14	8.14667	1.96667	0.00839231	2.53929e-09	0.000419283	2.53929e-09
SQRDL	6.71	6.79667	8.54667	6.70333	7.02333	6.94333	8.34333	7.04	1.84333	0.140526	2.5756e-09	0.207667	2.5756e-09
MT1	7.19	9.07667	6.80667	6.88333	8.30667	9.48667	7.44333	7.84667	2.68	5.65848e-06	2.57957e-09	0.182037	2.57957e-09
RBP4	6.61	6.5	6.59333	6.53667	6.52	6.8	6.54667	9.27333	2.77333	1.51695e-07	4.04347e-09	2.59496e-09	2.59496e-09
B130044C16RIK	7.59667	9.17333	8.87667	8.51333	7.71333	9.47	9.29333	8.49	1.87333	0.0398942	2.59904e-09	0.355855	2.59904e-09
CHST5	6.65	6.77333	6.57	6.45333	8.35	6.80333	6.56333	6.46	1.89667	1.08436e-06	2.5994e-09	1.18905e-08	2.5994e-09
GFI1	7.5	6.45	6.58333	6.59333	9.65	6.78333	6.83333	6.83333	3.2	8.05628e-06	2.6011e-09	3.64504e-05	2.6011e-09
PRC1	6.76667	8.63	8.31667	7.47	7.29667	8.35333	8.16333	7.11333	1.86333	0.468374	2.61279e-09	0.00868742	2.61279e-09
AW212394	9.16	7.47333	7.33667	7.08667	9.68	7.47	7.56	7.71	2.59333	0.0120838	2.62605e-09	0.278545	2.62605e-09
PAIP2B	9.46	10.1233	9.10333	9.47667	9.67	10.14	9.00333	9.32667	1.13667	0.916412	2.65031e-09	0.135668	2.65031e-09
SH3YL1	8.09	7.01	6.86667	7.13667	7.62	6.82	6.70667	6.95667	1.38333	0.000587725	2.65755e-09	0.233403	2.65755e-09
TPD52	10.4233	9.6	9.6	8.81	10.8133	9.67	10.1767	9.51	2.00333	2.41713e-05	2.66728e-09	0.0427077	2.66728e-09
PPAP2A	6.81667	7.32333	7.53	7.09333	7.07333	8.05667	7.98333	7.43333	1.24	4.80337e-08	2.67316e-09	0.0122138	2.67316e-09
SLC16A13	7.06	7.08333	8.23667	7.08667	6.94667	7.19333	7.98	7.38	1.29	0.893	2.69438e-09	0.0274947	2.69438e-09
CCDC28B	9.73	9.68	10.6467	10.24	9.97333	9.66	10.7367	10.3267	1.07667	0.0916241	2.69441e-09	0.442037	2.69441e-09
ZFP46	8.28	8.9	9.88333	8.93667	7.95	8.97333	10.03	8.78333	2.08	0.485388	2.70123e-09	0.281317	2.70123e-09
HIST1H2AI	9.31667	10.91	10.7933	9.93	9.78	10.8233	10.3967	9.5	1.59333	0.173212	2.70266e-09	0.00346119	2.70266e-09
S100A4	6.56333	7.68667	6.56	6.59	6.63333	7.85667	6.67	6.69333	1.29667	0.12644	2.70743e-09	0.965767	2.70743e-09
LOC383414	7.44333	6.58333	6.55	6.49667	6.77667	6.53	6.50667	6.43	1.01333	3.38759e-05	2.72408e-09	2.54739e-05	2.72408e-09
KREMEN	7.99333	7.13667	7.01	7.09	8.45667	7.37	7.08333	7.23667	1.44667	0.00316904	2.73793e-09	0.219683	2.73793e-09
ACTN4	8.07667	7.94667	8.88333	7.67	8.19333	7.96333	8.93	7.53333	1.39667	0.873986	2.74698e-09	0.604951	2.74698e-09
RXFP3	6.54	7.09	6.61	7.80667	6.66	6.93667	6.62	9.20667	2.66667	0.00650271	2.74868e-09	0.000466493	2.74868e-09
HIST1H2AO	9.54333	11.5133	11.1667	10.3967	9.97333	11.3033	10.7967	9.78333	1.97	0.0581683	2.78559e-09	0.00760356	2.78559e-09
D130064L03RIK	9.25333	8.46	6.85	9.74667	8.79	8.40333	7.25667	9.36333	2.89667	0.359413	2.81183e-09	0.121304	2.81183e-09
2900060P06RIK	8.07	8.43333	6.57333	8.96333	7.69667	8.1	6.68	8.64	2.39	0.0580232	2.82058e-09	0.418537	2.82058e-09
D18ERTD653E	6.6	6.57667	8	7.05	6.67	6.84333	7.69	7.20667	1.42333	0.508739	2.85753e-09	0.0431382	2.85753e-09
OSBPL5	9.58	9.67	8.81333	9.84	9.5	9.95667	8.97333	10.0367	1.22333	0.025099	2.86954e-09	0.172666	2.86954e-09
SPIRE1	7.21	8.07	6.92667	7.77	7.38667	8.08	7.16	7.64667	1.15333	0.200781	2.87566e-09	0.136551	2.87566e-09
IFNAR1	7.19667	7.33333	8.38333	7.50667	7.03	7.38333	8.3	7.40333	1.35333	0.26503	2.92661e-09	0.699842	2.92661e-09
EYA1	11.1267	8.97667	8.61333	10.5233	10.8733	8.37333	8.74	10.52	2.75333	0.237466	2.93095e-09	0.356744	2.93095e-09
COL4A1	9.87	10.9667	11.74	10.2567	9.92333	10.8967	12.04	10.5367	2.17	0.19645	2.93338e-09	0.544079	2.93338e-09
PLXNA2	8.27667	6.64	8.05333	7.16667	6.87667	6.68	8.36	7.39667	1.72	0.018823	2.94348e-09	2.14069e-06	2.94348e-09
FRK	7.7	6.62	6.54	6.74667	7.1	6.63333	6.51	7.21	1.19	0.440982	2.94529e-09	1.09878e-05	2.94529e-09
EPHX2	8.11667	7.11	6.58	8.05667	7.73333	7.35667	6.74333	8.74	2.16	0.0761613	2.96381e-09	0.00880785	2.96381e-09
DNM	6.76	6.9	6.57667	8.32	7.59333	6.71	6.63667	8.13667	1.74333	0.161546	2.96454e-09	0.00244737	2.96454e-09
MCM4	8.11667	9.68667	9.36667	9.22333	8.50667	9.58	9.38	8.96667	1.57	0.888328	2.96664e-09	0.029116	2.96664e-09
CPXM1	6.96667	7.25	6.80333	8.07667	7.07333	7.26667	6.68667	8.14667	1.46	0.794647	2.98675e-09	0.716744	2.98675e-09
LMO7	10.0233	7.08	7.89333	8.58667	9.92333	7.93667	8.34	8.51333	2.94333	0.0431391	2.99258e-09	0.0529924	2.99258e-09
LIFR	7.46333	7.27667	8.23	8.10667	7.31333	7.23667	9.10333	7.92	1.86667	0.137538	2.99875e-09	0.000582532	2.99875e-09
B230215L15RIK	6.60333	7.63667	6.47333	6.44	6.87333	7.70667	6.57	6.47667	1.26667	0.105699	3.01019e-09	0.643862	3.01019e-09
ACOT9	8.05333	9.07	9.45667	8.21	8.23333	8.98333	9.32667	8.44667	1.40333	0.497167	3.02511e-09	0.216651	3.02511e-09
ITPR1	8.36	7.15667	8.18	8.45	8.93	7.38667	8.11333	9.04	1.88333	0.00103663	3.08547e-09	0.0380917	3.08547e-09
5830404H04RIK	7.02667	7.55333	8.12667	7.36333	7.02667	7.38	8.39333	7.40333	1.36667	0.609729	3.14472e-09	0.154796	3.14472e-09
SH3GL2	7.41	7.02	6.56667	6.90667	7.79667	6.70667	6.53333	6.74	1.26333	0.576236	3.14774e-09	0.00254485	3.14774e-09
KLK8	7.75	6.65333	8.09	6.64333	8.10333	6.92	7.90667	6.58	1.52333	0.31684	3.17266e-09	0.150262	3.17266e-09
LTBP4	7.19	8.31667	7.21333	7.88333	7.14	8.60667	7.76667	7.38333	1.46667	0.296777	3.17657e-09	0.00033065	3.17657e-09
PRKAA2	8.25	7.13667	6.65333	8.01	7.75	7.14333	6.62667	7.51	1.62333	0.00391975	3.17918e-09	0.0401374	3.17918e-09
AI593442	6.51	6.65333	6.63667	8.62333	7.15333	6.69333	6.59667	8.60333	2.11333	0.205136	3.20294e-09	0.167401	3.20294e-09
TBC1D9	7.93333	6.81667	7.03333	7.05	7.64333	6.75667	6.81	6.85	1.17667	0.00340858	3.22262e-09	0.544761	3.22262e-09
PCSK2	6.50333	6.73	6.57333	8.06333	6.47667	6.70667	6.54667	6.77667	1.58667	7.57461e-06	3.27042e-09	2.43879e-07	3.27042e-09
SHISA4	8.94333	8.8	7.20333	7.95	8.54667	8.44	7.17667	7.51333	1.76667	0.00422375	3.32199e-09	0.394918	3.32199e-09
CAB39L	9.69333	9.36333	8.41	8.4	9.33333	9.55667	8.40333	8.29	1.40333	0.3856	3.36632e-09	0.140222	3.36632e-09
MID2	6.88	7.92667	7.50667	6.75333	7.09	7.9	8.00667	6.93667	1.25333	0.0050237	3.47486e-09	0.0851822	3.47486e-09
CASC5	6.51667	8.10667	7.83333	7.32667	6.83667	7.91333	7.48333	6.86333	1.59	0.0323791	3.47768e-09	0.00819371	3.47768e-09
FAM20A	7.76	6.61	6.58667	7.42333	7.7	6.86	6.65333	7.60333	1.17333	0.131527	3.47826e-09	0.428337	3.47826e-09
SCN2B	7.22667	6.92667	6.59333	7.56	7.18	7.03	6.66667	8.09667	1.50333	0.0169012	3.50881e-09	0.0233799	3.50881e-09
MCC	8.16	6.99	8.34333	7.50667	7.08333	7.10667	8.82333	8.57333	1.83333	0.0875099	3.53352e-09	6.01582e-07	3.53352e-09
PTPN12	7.97333	8.8	9.48333	8.36667	7.97333	8.72333	9.42333	8.09667	1.51	0.228368	3.56721e-09	0.67518	3.56721e-09
PRMT8	7.84333	9.00333	6.54	9.48	7.96667	6.69333	6.52333	9.32667	2.95667	0.000946327	3.59707e-09	5.1523e-05	3.59707e-09
HADHB	9.19667	9.97333	9.68667	9.23333	9.26	10.2167	9.5	9.34	1.02	0.266885	3.60395e-09	0.0467351	3.60395e-09
CYB5R3	9.35333	8.65667	9.71	8.17667	9.38	8.81	9.74667	8.20667	1.57	0.476347	3.61479e-09	0.940109	3.61479e-09
E330020G21RIK	6.46	6.49	7.77667	7.21333	6.51333	6.49333	7.32667	6.85667	1.31667	0.00926069	3.64204e-09	0.0270083	3.64204e-09
LOC100046643	7.87	6.88	8.23	6.94	7.93	6.90667	8.27	7.8	1.39	0.00424012	3.64954e-09	0.00218484	3.64954e-09
GAS7	8.00333	11.4	8.28667	8.09333	9.61667	11.5233	8.49667	8.39333	3.52	0.00861772	3.66979e-09	0.0392314	3.66979e-09
JAM2	6.58333	7.76	8.62333	8.07333	7.79	7.43	9.08333	8.56667	2.5	0.000144843	3.68882e-09	0.000282411	3.68882e-09
CAR11	6.93333	7.69	6.61	7.88333	6.70333	7.05333	6.59667	7.72	1.28667	0.00137274	3.69499e-09	0.0289101	3.69499e-09
F2RL3	6.71	6.51667	9.11667	6.60333	6.76	6.48	7.99667	6.68333	2.63667	0.0494856	3.69925e-09	0.00740491	3.69925e-09
P4HA3	8.7	6.53667	6.79667	6.85333	7.06667	6.58	6.60667	7.63333	2.16333	0.00419632	3.75696e-09	4.70753e-08	3.75696e-09
2610039C10RIK	9.25	10.46	10.58	9.95667	9.33667	10.2133	10.5233	9.68333	1.33	0.0997734	3.78232e-09	0.262321	3.78232e-09
BMP7	7.68667	7.07667	6.53667	7.12667	7.98667	6.85	6.64333	7.77333	1.45	0.00788924	3.79018e-09	0.002849	3.79018e-09
B230369L08RIK	10.36	11.46	11.8167	11.4133	11.1733	11.5333	11.79	11.3567	1.45667	0.00193417	3.80965e-09	8.19855e-05	3.80965e-09
RNASE4	8.81	7.16333	7.08333	7.03	8.31	7.30333	7.20667	6.98667	1.82333	0.447915	3.81292e-09	0.0769146	3.81292e-09
4933428G20RIK	7.15	7.75667	8.52333	7.54333	7.26333	7.72	8.64667	7.45667	1.49667	0.706714	3.82937e-09	0.678871	3.82937e-09
4632428N05RIK	6.52667	6.59667	7.37333	6.62333	6.74667	6.55333	7.93667	6.75	1.41	0.00378314	3.84022e-09	0.0269498	3.84022e-09
GALM	8.86667	6.84	7.03333	6.77667	7.49667	6.67667	6.73333	6.76	2.19	6.40977e-05	3.87585e-09	0.000165684	3.87585e-09
LOC214403	6.51	6.56667	7.51333	6.59333	6.70667	6.76333	7.78	8.75333	2.24333	5.23558e-08	3.90688e-09	6.78676e-08	3.90688e-09
ATP2B1	9.65667	8.27333	8.47	9.06	9.89667	8.34333	8.62667	8.53	1.62333	0.846698	3.96713e-09	0.0153285	3.96713e-09
AI875142	8.90667	7.95667	6.89333	7.48667	7.51	8.16	6.65333	8.23667	2.25333	0.0520228	4.00846e-09	6.15441e-07	4.00846e-09
MBOAT2	8.52	8.61667	7.62333	8.06667	7.94	8.41667	7.61	7.73667	1.00667	3.05137e-05	4.01162e-09	0.00648099	4.01162e-09
ITGB5	8.10667	7.46667	6.63333	7.99667	8.36	7.54	6.54	7.79333	1.82	0.933858	4.01561e-09	0.322366	4.01561e-09
PTPRS	10.7667	10.7233	10.17	11.0967	10.6867	10.7267	9.87667	11.0267	1.22	0.0615015	4.04508e-09	0.289642	4.04508e-09
IQGAP1	8.05667	7.75	8.58667	8.17667	7.80667	8.04667	8.75333	8.21667	1.00333	0.175118	4.04918e-09	0.00350991	4.04918e-09
CCNB1	6.50667	7.95667	7.43667	7.16333	6.74333	7.77333	7.25333	6.76	1.45	0.0628825	4.06975e-09	0.0260813	4.06975e-09
LOC100048436	10.8933	7.48333	7.90667	10.5933	9.36667	7.35	7.37	11.08	3.73	0.066491	4.07115e-09	0.0315483	4.07115e-09
OAZ2	9.71333	8.84	9.87667	9.29667	9.49667	8.88	10.2233	9.41667	1.38333	0.260856	4.07948e-09	0.0403362	4.07948e-09
AMIGO1	7.74333	7.73667	6.88333	8.56	7.88	7.61	6.91333	8.37333	1.67667	0.655555	4.10367e-09	0.494898	4.10367e-09
GM528	6.94667	7.84	6.89667	7.37	6.99	8.02	6.66667	6.98	1.35333	0.135881	4.11153e-09	0.0230658	4.11153e-09
OAT	11.28	10.6633	9.14333	9.89	10.31	10.3933	8.82667	10.2867	2.45333	0.0105372	4.20015e-09	0.00201018	4.20015e-09
EGR3	7.81667	10.03	8.38	7.41333	8.86333	9.71	8.57667	7.19333	2.83667	0.202833	4.23089e-09	0.00851212	4.23089e-09
LOC245892	7.16667	8.38	6.72667	8.12333	7.86	8.62	6.79333	7.19333	1.89333	0.847571	4.23245e-09	7.63561e-05	4.23245e-09
DNER	7.74333	8.03333	6.73	9.53	9.35	6.83667	6.67667	8.22	2.85333	0.0767244	4.24703e-09	1.07234e-06	4.24703e-09
LRP8	6.72667	6.80667	8.29333	6.81333	7.10333	6.62667	7.89667	6.72	1.66667	0.384758	4.24992e-09	0.0277727	4.24992e-09
KLHL13	9.71	10.4033	8.40333	10.0733	9.72	10.29	7.93667	10.9433	3.00667	0.583365	4.25292e-09	0.0182345	4.25292e-09
PSPH	8.72	8.77667	7.27333	7.71	8.53333	8.54667	7.35333	8.11	1.50333	0.847349	4.2584e-09	0.0507762	4.2584e-09
PPIL6	7.21333	6.65667	6.49667	6.61667	7.83333	6.54	6.46333	6.85667	1.37	0.0084953	4.26705e-09	0.00189631	4.26705e-09
CCDC85B	7.39667	7.31	9.19667	7.35	7.63333	7.55	9.17667	7.51	1.88667	0.175753	4.33467e-09	0.815425	4.33467e-09
MGST1	8.74	7.45667	6.99	7.34	8.96333	7.16	7.23	8.04	1.97333	0.0421218	4.38239e-09	0.0208007	4.38239e-09
DOCK11	6.76667	8.10667	8.27333	7.30333	6.98667	8.5	7.77	7.54333	1.73333	0.290788	4.38422e-09	0.00507637	4.38422e-09
8430421H08RIK	10.92	8.11667	8.05	8.93	9.50667	8.12667	8.59667	8.93333	2.87	0.0911649	4.41315e-09	0.000182351	4.41315e-09
RGS16	6.64667	6.88333	9.21667	8.68667	6.76	7.38333	9.38667	8.09667	2.74	0.750714	4.44453e-09	0.110981	4.44453e-09
PRNP	7.8	9.71667	9.96667	8.23	8.6	9.77667	9.73	9.24667	2.16667	0.000886464	4.45486e-09	0.00116795	4.45486e-09
OLFML2B	7.10667	8.12333	6.76	7.59333	6.63667	8.42333	6.85	7.83333	1.78667	0.658932	4.47892e-09	0.0288111	4.47892e-09
PHLDB2	8.53667	9.36667	10.1233	9.50667	8.48	9.27	10.0267	10.17	1.69	0.254859	4.48675e-09	0.0171222	4.48675e-09
2310045A20RIK	7.02333	6.53333	6.59	6.51667	7.70667	6.48	6.51	6.48	1.22667	0.0289132	4.50664e-09	0.000228695	4.50664e-09
AI118078	8.41667	6.69667	6.60667	6.68667	6.92333	6.60333	6.62333	6.62333	1.81333	1.09172e-05	4.50744e-09	6.57698e-07	4.50744e-09
COL2A1	11.59	10.7967	8.74	11.7933	11.5833	10.6233	9.17667	11.8233	3.08333	0.666833	4.53888e-09	0.607582	4.53888e-09
C1QTNF9	6.71	6.5	7.17	6.5	6.50667	6.55333	7.74333	6.50333	1.24333	0.0834502	4.54463e-09	0.00158909	4.54463e-09
LOC100048439	9.85667	10.65	10.3067	9.81333	10.3633	10.9567	10.3567	9.88667	1.14333	0.000301958	4.5511e-09	0.0185293	4.5511e-09
WDFY1	8.48	8.59333	9.13333	8.07333	8.61	8.76333	9.05667	8.17	1.06	0.133832	4.5977e-09	0.359121	4.5977e-09
HIST1H3D	8.43	9.63333	9.59667	8.97667	8.38333	9.53333	9.42	8.39333	1.25	0.00771202	4.6073e-09	0.0818932	4.6073e-09
DOS	7.69	6.94667	6.65667	6.88	7.65667	6.76667	6.70333	6.95333	1.03333	0.679819	4.61187e-09	0.396863	4.61187e-09
PRKAR1B-RS	7.19	7.39333	6.62	7.59333	7.12667	7.28333	6.50333	8.21667	1.71333	0.25103	4.67443e-09	0.00400163	4.67443e-09
B230114H05RIK	8.68333	10.5333	8.52	8.93667	9.31667	10.7067	8.72667	9.31667	2.18667	0.00638051	4.7064e-09	0.463827	4.7064e-09
GPX2	6.85667	6.48667	6.53	6.53333	8.04333	6.65667	6.59667	6.47333	1.57	2.06764e-05	4.77993e-09	2.92627e-06	4.77993e-09
STAB1	7.35333	8.17333	9.04667	7.73	7.75	8.39667	9.1	7.84667	1.74667	0.0340432	4.81548e-09	0.524141	4.81548e-09
MRPS11	7.19333	7.41667	8.03667	7.12	7.2	7.32333	7.95	7.03333	1.00333	0.226304	4.82507e-09	0.884665	4.82507e-09
HK1	6.82667	6.90333	7.4	6.82	6.88333	6.89	7.89	6.93333	1.07	0.00440192	4.88749e-09	0.00987098	4.88749e-09
PCTK2	6.53333	6.62	8.46667	7.05	6.56667	6.66333	7.65	6.79	1.93333	0.0119619	4.90953e-09	0.0105149	4.90953e-09
KCNAB3	7.32333	9.38333	7.22	8.85333	7.91333	9.05333	7.54333	8.93667	2.16333	0.169749	4.92349e-09	0.0711255	4.92349e-09
HIST1H2AN	8.33667	10.9067	10.59	9.78333	9.03667	10.6867	9.99	9.02667	2.57	0.0837277	4.95388e-09	0.00229237	4.95388e-09
D5ERTD505E	6.60667	8.25667	6.92333	6.56667	6.57	8.30667	6.69	6.60333	1.74	0.664729	4.97835e-09	0.757499	4.97835e-09
SIRPA	9.89667	9.32333	8.5	8.81333	9.45667	9.52333	8.39667	8.98	1.5	0.535002	4.98258e-09	0.0174471	4.98258e-09
HIST1H2AF	9.85	11.3333	11.06	10.16	10.07	11.0533	10.7833	9.75667	1.57667	0.0380675	5.05548e-09	0.0702103	5.05548e-09
HIST2H2AC	9.55	10.8033	10.63	9.75	9.56333	10.6333	10.3933	9.35	1.45333	0.0227412	5.10444e-09	0.348365	5.10444e-09
PKD2	8.32	8.23667	7.94333	8.93333	8.12	8.12667	8.05333	9	1.05667	0.548819	5.12108e-09	0.186594	5.12108e-09
ADRBK2	6.74333	6.53667	6.50333	7.55	6.66667	6.51667	6.54333	6.85667	1.04667	0.000299004	5.15342e-09	2.71327e-05	5.15342e-09
SASH1	7.57	9.1	8.55	8.29667	7.71	9.53667	8.50667	8.26667	1.96667	0.173452	5.1566e-09	0.228778	5.1566e-09
MTERFD2	8.85333	8.45	8.43	10.3133	8.8	8.27	8.53667	9.89	2.04333	0.194466	5.18436e-09	0.336629	5.18436e-09
6330414G02RIK	8.14333	6.85333	6.77333	7.8	7.80333	7.00667	7.10667	7.35667	1.37	0.271709	5.1957e-09	0.00144546	5.1957e-09
RCSD1	6.99333	6.59667	7.81333	6.84333	6.6	6.76667	7.85667	7.74333	1.26	0.0164526	5.23385e-09	4.51175e-05	5.23385e-09
TMEM184B	9.72333	9.57667	10.4333	9.90333	9.64	9.41	10.7433	9.92667	1.33333	0.736789	5.23734e-09	0.0665531	5.23734e-09
6030405B10RIK	7.30333	8.22667	9.57667	7.95	7.20667	8.7	9.29667	8.65	2.37	0.099428	5.25581e-09	0.0239028	5.25581e-09
JAM3	8.82	10.3667	8.15	9.4	8.37	10.0967	8.22667	9.39667	2.21667	0.180046	5.25734e-09	0.375052	5.25734e-09
HEY2	7.49667	8.6	6.52667	6.60333	7.74667	7.25667	6.49333	7.11667	2.10667	0.0860061	5.27649e-09	3.48197e-06	5.27649e-09
SVOPL	7.60667	6.59333	6.82667	6.61333	7.64	6.73333	6.67	6.65	1.04667	0.828057	5.28015e-09	0.398182	5.28015e-09
IL33	8.01333	6.61667	6.55667	6.78667	8.76	6.80333	6.47667	9.07667	2.6	4.81112e-06	5.31904e-09	9.56737e-06	5.31904e-09
CDKN1C	12.2833	10.5233	9.60667	11.0633	11.0333	11.1733	9.79	11.65	2.67667	0.704293	5.32934e-09	4.13551e-05	5.32934e-09
ADAMTS17	8.39333	8.66333	7.46333	7.69	7.94333	8.34	7.32667	7.72	1.33667	0.00286166	5.41603e-09	0.0714104	5.41603e-09
GCAP4	8.13667	8.05667	6.82	8.36	8.12	7.90333	7.08667	8.53333	1.71333	0.425318	5.43453e-09	0.306744	5.43453e-09
AOC3	8.08667	7.17333	10.4	7.71667	7.03	8.65	10.51	8.58	3.48	0.0544691	5.45758e-09	0.000450644	5.45758e-09
GFRA2	6.50333	7.59333	6.56667	6.82	6.66	7.54667	6.72	6.54667	1.09	0.967267	5.55178e-09	0.0675962	5.55178e-09
LOC100047837	7.59333	7.63667	8.46	7.50333	7.32	7.80333	8.5	7.64	1.18	0.770942	5.6495e-09	0.0672196	5.6495e-09
HIST1H2BK	8.85667	11.06	10.8733	9.85	9.38667	10.82	10.4467	9.25	2.20333	0.118217	5.65845e-09	0.0124564	5.65845e-09
HLF	6.72333	6.72	7.04	8.00667	6.96667	6.78	7.17667	8.75333	2.03333	0.00737502	5.69514e-09	0.0917409	5.69514e-09
USHBP1	6.53	6.48333	8.57	6.51333	6.43333	6.46	8.52	6.52	2.13667	0.760616	5.72512e-09	0.993539	5.72512e-09
4930452B06RIK	8.86333	7.26	7.72333	7.35	8.97333	6.99	7.65667	7.08333	1.98333	0.260842	5.73294e-09	0.542354	5.73294e-09
9330186A19RIK	7.56333	7.27667	8.86	7.80667	8.51333	7.26333	9.46333	7.82667	2.2	0.00150555	5.83507e-09	0.010174	5.83507e-09
LOC380986	7.90667	7.97	6.62667	8.46667	7.92333	7.78667	6.63	8.14	1.84	0.208402	5.85426e-09	0.528011	5.85426e-09
KIF26A	6.63	6.58	8.70333	6.68	6.71667	6.65333	8.53	6.7	2.12333	0.989587	5.88327e-09	0.875247	5.88327e-09
LMO3	8.29333	6.67667	6.55	6.56333	6.72667	6.54667	6.56333	6.62333	1.74667	3.99557e-06	5.92106e-09	7.01919e-08	5.92106e-09
KLHL26	8.66333	8.38333	7.77	8.88333	8.73667	8.34333	8.02667	8.69667	1.11333	0.625881	6.03964e-09	0.049915	6.03964e-09
GUCY1B3	8.23	6.97333	6.90667	7.72667	6.64333	7.35333	7.58667	8.19667	1.58667	0.837483	1.38322e-06	6.06925e-09	6.06925e-09
PTPN1	7.85333	8.37667	9.07667	8.34667	7.98667	8.50667	9.03333	8.09667	1.22333	0.905006	6.08709e-09	0.133654	6.08709e-09
TANC1	10.67	9.46667	10.7333	10.5367	10.6367	9.60333	10.9633	10.12	1.49667	0.78337	6.09689e-09	0.0347451	6.09689e-09
TSPYL4	8.07	6.98667	6.59333	7.61667	7.79667	6.57667	6.66333	7.53333	1.49333	0.0463396	6.11387e-09	0.205506	6.11387e-09
DSE	9.67	7.58667	7.28667	10.08	8.78	8.19	7.91	10.0267	2.79333	0.639565	6.15688e-09	0.00710272	6.15688e-09
MYCL1	7.54667	6.63333	6.61333	6.82	7.86333	6.62	6.72667	6.68	1.25	0.311983	6.20187e-09	0.132682	6.20187e-09
CLCN3	8.1	8.17333	7.78333	7.11333	8.17333	8.08	7.80667	7.32	1.06	0.359687	6.25133e-09	0.326202	6.25133e-09
PSCD3	8.33333	9.20333	8.27667	9.22	8.12333	9.28	9.03	9.86667	1.74333	0.000727713	6.26337e-09	0.000923217	6.26337e-09
1600021P15RIK	9.16333	9.39333	7.95333	8.74667	9.24667	9.18333	8.26	8.9	1.44	0.248797	6.41198e-09	0.103885	6.41198e-09
LONRF2	7.01	7.48	6.62667	7.74	7.03	7.51667	6.67333	7.49667	1.11333	0.552915	6.43859e-09	0.264056	6.43859e-09
2810003C17RIK	9.94	8.73667	7.88	8.49	9.93	8.52667	8	8.34333	2.06	0.583761	6.44496e-09	0.724319	6.44496e-09
KCTD12B	6.94333	7.01333	8.21	7.17333	6.76	7.10667	8.20667	7.45333	1.45	0.554081	6.47167e-09	0.236583	6.47167e-09
CDH3	7.28	6.48333	6.58667	6.55	7.66	6.57	6.57667	6.52667	1.17667	0.087998	6.47656e-09	0.0987209	6.47656e-09
LRRC49	6.80667	6.97667	7.75667	7.23667	7.14333	7.00667	7.86	7.14	1.05333	0.0831312	6.48702e-09	0.0495627	6.48702e-09
1810011O10RIK	8.88667	8.94333	9.67	7.69667	9.36667	9.1	9.77667	7.89667	2.08	0.0384312	6.50784e-09	0.600634	6.50784e-09
SLC17A6	7.14667	6.99	6.68667	6.78333	8.01	6.65	6.70333	6.57	1.44	0.160135	6.51331e-09	3.79055e-06	6.51331e-09
CALD1	6.65667	7.70667	8.11333	8.44667	7.42667	8.3	8.16333	8.92	2.26333	6.72335e-05	6.59945e-09	0.0615094	6.59945e-09
GCH1	6.78667	6.61	7.87667	6.51667	6.65333	6.71333	8.53333	6.61333	2.01667	0.0925318	6.60799e-09	0.0762578	6.60799e-09
A930008A22RIK	8.47667	9.00333	7.20333	7.24	8.07333	8.54667	7.34	7.59	1.8	0.328082	6.62197e-09	0.0160395	6.62197e-09
ALDH1A2	6.57333	6.77333	6.68333	8.11	7.88333	6.75	6.78667	7.85	1.53667	0.00176205	6.72965e-09	7.11244e-06	6.72965e-09
ZFP288	8.97667	7.75	7.13	9.01667	9.32667	8.03333	7.26333	8.81333	2.19667	0.25029	6.754e-09	0.381173	6.754e-09
GLT8D1	8.29333	8.83	7.68333	8.38667	8.25	8.82	7.87333	8.47333	1.14667	0.334897	6.75636e-09	0.474515	6.75636e-09
PLS3	9.94667	9.86	11.2667	10.4333	9.77333	10.0033	11.2067	10.9867	1.49333	0.194035	6.77448e-09	0.0400264	6.77448e-09
NIBAN	6.85333	6.63667	8.85333	6.62333	6.8	7.40667	8.24667	7.15333	2.23	0.153581	6.85062e-09	0.00144107	6.85062e-09
9130005N14RIK	8.60667	8.96333	7.79667	8.88333	8.6	9.02333	7.67667	9.3	1.62333	0.290637	6.85346e-09	0.141388	6.85346e-09
TNFRSF5	6.67	6.68667	7.86667	6.89	6.56667	6.84	7.77667	7.07	1.3	0.623172	6.86802e-09	0.344382	6.86802e-09
UBE2E2	10.2367	9.90667	9.35333	10.8567	10.83	9.69333	9.33333	10.9367	1.60333	0.244784	6.86807e-09	0.037635	6.86807e-09
6330505N24RIK	6.63	7.68667	6.70667	6.6	6.82667	7.58	6.62	6.57667	1.11	0.938325	6.87475e-09	0.343378	6.87475e-09
MSI1	7.79333	7.21333	6.60667	7.04667	8.05667	7.13667	6.58	6.96333	1.47667	0.794367	6.94351e-09	0.309601	6.94351e-09
RAB30	6.81333	6.82333	6.58	7.36	6.56667	6.79667	6.68	7.82	1.25333	0.234377	6.96814e-09	0.004378	6.96814e-09
NPY1R	6.56667	6.6	6.58	6.74333	6.58	6.58667	6.52667	7.72667	1.2	5.89091e-05	6.99727e-09	3.65264e-07	6.99727e-09
ATP10B	7.20667	7.61	6.54	6.48	7.26	7.68	6.53	6.52	1.2	0.604554	7.00968e-09	0.981736	7.00968e-09
NEGR1	7.48	7.86	6.55333	6.90333	7.54667	7.82333	6.57667	7.04333	1.30667	0.520853	7.01477e-09	0.856629	7.01477e-09
D030049F17	7.11333	6.69667	7.78	6.63333	6.58667	6.77667	8.22667	6.54667	1.68	0.800218	7.02236e-09	0.0072726	7.02236e-09
TSPAN13	10.15	9.92	10.5467	9.42333	10.9367	9.33333	10.6467	10.09	1.60333	0.00221234	7.13818e-09	5.74842e-06	7.13818e-09
4933428D01RIK	7.46	6.63	6.63667	6.7	8.7	6.54667	6.52333	7.26667	2.17667	0.000474576	7.21871e-09	0.000218998	7.21871e-09
TSGA14	7.32	6.65	6.6	6.6	8.06333	6.57333	6.80333	6.61	1.49	0.00558804	7.22203e-09	0.00290102	7.22203e-09
PIH1D2	8.04667	7.01333	7.11667	7.07	8.57	7.04333	6.84667	7.27667	1.72333	0.154389	7.24946e-09	0.0245422	7.24946e-09
BC057170	6.54333	6.64667	7.25	7.70667	6.54667	6.58	7.78	7.37	1.23667	0.655049	7.26911e-09	0.00454269	7.26911e-09
LOC100047606	6.48	6.91	6.63667	7.7	7.11333	7.89333	6.6	8.09	1.61	7.69724e-06	7.27129e-09	0.00182324	7.27129e-09
SCL0003253.1_81	6.45333	7.91	6.82	7.18667	6.46667	8.03	6.61333	6.75667	1.57667	0.163653	7.3607e-09	0.15368	7.3607e-09
H2-Q8	6.56	6.84	7.90333	6.49	6.75667	7.04333	8.13333	6.59	1.64333	0.0543679	7.37612e-09	0.9562	7.37612e-09
ADAMTS9	9.01	6.72333	8.95667	7.78	7.78	7.04667	8.86	8.3	2.28667	0.296948	7.41574e-09	0.000209003	7.41574e-09
DNM1	6.76667	7.09667	6.46	8.53	7.60333	6.69	6.57667	8.22333	2.07	0.5751	7.43748e-09	0.00271482	7.43748e-09
LOC100038830	6.46667	7.03333	7.70333	6.72333	6.56667	7.00667	7.21667	6.73	1.23667	0.0748389	7.44962e-09	0.00596378	7.44962e-09
ADD3	10.1833	10.39	9.68333	10.6533	9.73	10.33	9.66667	10.67	1.00333	0.0382069	7.46092e-09	0.0335759	7.46092e-09
RAB35	8.88667	9.17	9.65333	8.74333	8.55667	8.97667	9.68667	8.72	1.13	0.0421017	7.46366e-09	0.150801	7.46366e-09
TMEM56	8.39667	7.1	6.50333	7.57333	8.06667	6.97667	6.58333	7.28667	1.89333	0.0954535	7.49759e-09	0.419336	7.49759e-09
HMGA1	7.22	7.83333	8.39333	7.09667	7.74333	7.78333	8.49	7.12333	1.39333	0.0602137	7.50485e-09	0.0602904	7.50485e-09
CADM3	6.43333	7.65667	6.54	8.17667	6.50333	7.84667	6.56	6.53667	1.74333	0.000736361	7.55481e-09	1.23314e-06	7.55481e-09
2310016C16RIK	8.59	9.16667	7.62	9.47	8.83333	8.81	7.60333	9.06	1.86667	0.173229	7.61073e-09	0.0865419	7.61073e-09
TACC3	7.60667	9.59333	9.38667	8.72333	8.34333	9.45	9.23667	8.36667	1.98667	0.81903	7.64867e-09	0.00356504	7.64867e-09
3100002J23RIK	6.91	6.44667	6.53333	6.49667	9.14	6.56	6.54	6.56	2.69333	1.42054e-05	7.65522e-09	7.47313e-07	7.65522e-09
PDGFRB	6.50333	6.98333	6.55333	7.61	6.55	7.27	6.53333	7.57	1.10667	0.322363	7.66284e-09	0.321593	7.66284e-09
DEPDC7	7.56	10.7133	7.92667	8.25	8.32	10.64	7.74333	8.47667	3.15333	0.311468	7.67316e-09	0.262455	7.67316e-09
FOXM1	7.26667	9.75667	9.6	8.50333	7.90333	9.76	9.64333	8.11667	2.49333	0.597122	7.81554e-09	0.110334	7.81554e-09
EDG5	10.3567	9.71667	8.78333	10.7567	10.3967	9.82	8.76	10.7367	1.99667	0.827717	7.82306e-09	0.975153	7.82306e-09
RSPO3	7.20667	6.57667	6.64333	6.58333	7.86	6.53667	6.49333	6.88333	1.36667	0.00637846	7.97174e-09	0.00106152	7.97174e-09
LRRC8D	9.74333	9.95333	8.28333	9.50667	9.97	9.69	8.58333	9.94333	1.68667	0.0697351	8.04005e-09	0.0692242	8.04005e-09
COBL	7.93333	6.67667	6.56667	6.91	7.20667	6.68	6.76	7.13	1.36667	0.183451	8.0835e-09	4.80188e-05	8.0835e-09
LRRC16	7.48333	6.75667	6.47667	6.83667	7.37333	6.74667	6.62667	6.64	1.00667	0.421682	8.09346e-09	0.131604	8.09346e-09
DLL4	6.53667	6.51333	7.91667	6.47333	6.51	6.50667	8.02333	6.49	1.55	0.818016	8.09431e-09	0.962515	8.09431e-09
C730031G09RIK	7.76	9.29333	8.28333	7.04667	7.37333	9.26	8.20667	7.40667	2.24667	0.777147	8.12784e-09	0.214445	8.12784e-09
DCT	6.49	7.05	6.50667	7.39333	6.72	7.55	6.61667	8.32	1.83	5.46884e-05	8.21242e-09	0.0126231	8.21242e-09
ATP8A1	7.49	8.21667	7.13	6.99667	7.63	7.95333	7.05333	7.23333	1.22	0.883254	8.25174e-09	0.0465298	8.25174e-09
EBF1	8.47333	6.69667	7.50333	8.48	7.27333	6.91667	7.62	8.28	1.78333	0.00736284	8.35134e-09	9.82667e-05	8.35134e-09
TPM1	9.35333	8.67333	9.47333	9.20667	10.28	8.84	9.51333	10.2733	1.60667	2.00055e-07	8.39577e-09	3.36811e-05	8.39577e-09
RAB11FIP2	8.78667	8.68	7.59333	8.28	8.63	8.76	7.59667	8.16	1.19333	0.49943	8.48094e-09	0.616104	8.48094e-09
1100001I19RIK	7.49	8.79333	8.14667	8.72333	7.61	8.58	7.99333	9.02333	1.53333	0.869164	8.70783e-09	0.119781	8.70783e-09
KIRREL	6.85667	8.08	6.65333	7.13333	7.00667	7.93	6.60667	7.34667	1.47333	0.600474	8.80078e-09	0.350287	8.80078e-09
OLFML1	9.05333	8.66667	6.68	8.67667	8.09333	7.90667	6.84333	9.83333	3.15333	0.482425	8.80629e-09	0.000211819	8.80629e-09
ASGR1	6.67667	6.62	6.70667	6.81	6.70667	6.58333	6.60333	8.37667	1.79333	2.59074e-05	8.86283e-09	9.29866e-08	8.86283e-09
MPZL1	7.19	7.59	8.54	7.23	7.54333	7.53667	8.45667	7.98667	1.35	0.00213152	8.8688e-09	0.00108975	8.8688e-09
CSF1	6.6	7.02333	7.88333	7.33333	6.62667	7.03	7.42667	8.47333	1.87333	0.0347887	8.92603e-09	1.56075e-05	8.92603e-09
LOC100044122	7.28667	6.57333	8.42667	6.48667	8.25667	6.63667	8.36667	6.48333	1.94333	0.0649962	8.95354e-09	0.0272626	8.95354e-09
1700061J05RIK	7.67	6.58333	6.58333	6.58333	7.52	6.64	6.56667	6.62333	1.10333	0.794412	9.00648e-09	0.685146	9.00648e-09
ARHGEF9	8.41667	7.72667	7.00667	7.50333	6.83667	7.71333	7.24333	7.25667	1.58	1.31319e-06	2.92635e-06	9.00929e-09	9.00929e-09
IL17RB	7.04667	6.61667	6.44	6.56667	7.47333	6.50667	6.55333	6.54	1.03333	0.0516911	9.047e-09	0.00590953	9.047e-09
D10ERTD610E	7.41667	7.46	6.67	8.17	7.24333	7.63	6.68333	8.13667	1.5	0.94322	9.0811e-09	0.527281	9.0811e-09
DIP2B	7.71667	8.10333	7.90333	7.15333	7.53667	8.2	8.25667	7.17	1.10333	0.255046	9.08226e-09	0.0470997	9.08226e-09
A930010I20RIK	7.22	6.83	8.25	6.94333	7.07667	6.94667	8.25333	6.87	1.42333	0.781141	9.11402e-09	0.738504	9.11402e-09
APOBEC3	6.77333	6.98333	7.69	7.19667	6.64667	6.91667	7.47333	7.22667	1.04333	0.0726697	9.15933e-09	0.378363	9.15933e-09
HDAC11	7.67667	6.91	6.53667	7.36333	7.87	6.85	6.47333	7.34333	1.39667	0.866542	9.16548e-09	0.567763	9.16548e-09
EG665685	8.90667	8.48667	9.82333	8.69333	8.84333	8.49667	9.93	8.95	1.44333	0.342463	9.19873e-09	0.531993	9.19873e-09
NRM	6.73667	8.59	7.89667	7.42	6.88667	8.65667	7.89	7.24	1.92	0.942805	9.21695e-09	0.710341	9.21695e-09
DENND2A	8.98667	9.86	8.28	9.47667	8.92333	9.73333	7.82	9.42	2.04	0.0977281	9.25046e-09	0.458755	9.25046e-09
LOC627912	7.31333	6.69333	7.96	7.02667	7.42	6.56	8.33333	7.10333	1.77333	0.230166	9.26296e-09	0.252405	9.26296e-09
HIST1H2BH	8.78667	10.7	10.6833	9.67667	9.26333	10.5233	10.3	9.17333	1.91333	0.177739	9.34398e-09	0.0192646	9.34398e-09
ZNHIT6	9.17333	9.19667	9.26333	9.94	9.67667	9.24667	9.08333	10.4633	1.38	0.00269482	9.38939e-09	0.00232122	9.38939e-09
GNB1	9.02667	9.20333	10.0233	8.88	9.15	9.18667	9.82333	8.86333	1.16	0.65555	9.4112e-09	0.341282	9.4112e-09
HPCA	6.42667	6.92	6.57667	7.36	6.77	6.57	6.51	7.89	1.46333	0.108322	9.62177e-09	0.00114389	9.62177e-09
APBB2	6.87	6.84	7.84667	6.97667	6.89	6.79667	8.01333	7.08333	1.21667	0.377297	9.65417e-09	0.718057	9.65417e-09
GAS6	7.04667	6.85333	7.88667	6.73667	8.22667	7.18667	8.49333	6.68667	1.80667	2.16461e-05	9.73531e-09	0.00115064	9.73531e-09
GYPC	6.50667	8.37	7.87	8.52667	6.44333	8.63333	7.91333	8.98667	2.54333	0.213863	9.84679e-09	0.545208	9.84679e-09
LOC100046393	7.81667	8.14333	9.23	7.81667	7.80667	8.4	9.56667	8.03	1.76	0.0556312	9.88951e-09	0.629108	9.88951e-09
CCBL1	7.78667	7.04667	6.71333	6.89667	7.83333	7.01667	6.89667	7.01333	1.12	0.204676	9.94065e-09	0.632543	9.94065e-09
D030038A19RIK	7.12	7.97333	6.72333	7.99	7.22667	8.02667	6.8	7.85667	1.30333	0.750299	1.00276e-08	0.713458	1.00276e-08
GLT25D2	10.1733	7.79667	8.44	9.32	9.62667	7.28	8.77667	9.79333	2.89333	0.659826	1.00398e-08	0.0337236	1.00398e-08
AKTIP	9.39667	9.08	8.4	8.87667	9.30667	9.08333	8.22667	8.98	1.17	0.513595	1.00708e-08	0.403543	1.00708e-08
PARP14	6.63333	7.18333	7.96333	6.48333	6.61333	7.82	8.07667	6.55667	1.59333	0.0525636	1.00936e-08	0.108016	1.00936e-08
LOC100046883	6.96	7.73667	8.51667	8.08333	7.11	7.90333	8.47333	7.97333	1.55667	0.621858	1.01167e-08	0.550098	1.01167e-08
B130017I01RIK	6.61667	6.75667	7.69333	7	6.59	6.59	7.7	7.24	1.11	0.8452	1.01699e-08	0.233979	1.01699e-08
TRRP1	7.65667	6.73	6.54333	6.65	7.28333	6.91667	6.53667	6.67333	1.12	0.453231	1.03397e-08	0.0170396	1.03397e-08
MFAP4	7.54667	6.64333	6.62	8.21667	7.44333	7.21333	6.59333	8.76333	2.17	0.0399785	1.04014e-08	0.081768	1.04014e-08
ABHD4	6.95667	8.13667	7.07667	6.92	7.1	7.91667	7.13333	7.05	1.21667	0.683792	1.04875e-08	0.221692	1.04875e-08
ZFP423	7.28667	6.61667	7.73	7.4	6.94667	6.62667	7.76333	7.35333	1.14667	0.193133	1.04924e-08	0.17555	1.04924e-08
ITPR3	6.47333	7.48333	7.20333	6.66333	6.57333	7.31333	7.00667	6.58667	1.01	0.137881	1.05112e-08	0.255209	1.05112e-08
FSTL	9.45	8.13333	7.36333	8.82667	8.09	8.49667	7.77667	8.98667	2.08667	0.207455	1.05449e-08	1.53577e-06	1.05449e-08
DLG3	7.79333	7.40333	6.73667	7.42667	7.70333	7.27	6.81	7.54	1.05667	0.869883	1.06589e-08	0.340641	1.06589e-08
CLSPN	6.57333	8.03	7.93667	7.17667	6.93	7.76333	7.58667	6.91333	1.45667	0.0962644	1.06724e-08	0.0133886	1.06724e-08
3110045G13RIK	6.84667	7.77	6.98667	7.65333	6.76333	8.04667	6.77333	7.76667	1.28333	0.76149	1.06871e-08	0.149091	1.06871e-08
GM949	7.1	7.82667	7.43	8.13	7.46	7.93333	7.32	8.1	1.03	0.147072	1.07243e-08	0.0341012	1.07243e-08
LOC675709	8.17667	8.8	7.5	7.70333	8.46667	8.80667	7.62	7.71667	1.30667	0.180864	1.08174e-08	0.542988	1.08174e-08
LOC100047261	9.63667	11.0433	10.6467	9.46667	10.0533	11.2867	11.0133	10.4467	1.82	2.8851e-05	1.08534e-08	0.0388807	1.08534e-08
STX7	9.37333	9.74667	7.93	8.39	8.95667	9.66333	8.32	8.41	1.81667	0.818682	1.08627e-08	0.0637878	1.08627e-08
FGF9	7.68667	7.94667	6.76667	6.64333	7.76667	7.16	6.57	6.56	1.38667	0.00624625	1.0895e-08	0.00703315	1.0895e-08
TMEM118	8.9	8.33667	7.01667	9.04333	8.14333	7.93333	6.96667	8.76667	2.07667	0.00403595	1.10064e-08	0.192255	1.10064e-08
VIT	6.53333	6.84667	6.61333	6.74667	9.43667	6.46333	6.64667	7.1	2.97333	1.74191e-06	9.29649e-08	1.10144e-08	1.10144e-08
SHISA2	8.83	8.92667	7.04667	9.24333	9.00333	8.23	6.78	8.79333	2.46333	0.0315447	1.11415e-08	0.162607	1.11415e-08
PQLC1	8.84	8.38333	10.62	9.59667	9.17667	8.84333	10.5733	9.68667	2.23667	0.0894036	1.11854e-08	0.426239	1.11854e-08
DMRTA1	7.64667	9.30667	6.57	6.65667	8.80333	8.60667	6.58	8.14333	2.73667	0.00275686	1.11914e-08	0.000121294	1.11914e-08
SCL0004175.1_57	7.06667	8.04667	7.24667	7.15333	7.16	8.27	7.39333	7.80333	1.20333	0.000307609	1.12025e-08	0.0201644	1.12025e-08
MPP6	7.16	8.84667	7.1	8.15	6.85333	8.96	6.83667	7.83667	2.12333	0.13946	1.12596e-08	0.573394	1.12596e-08
ATP2B2	7.96333	6.84667	6.78667	6.93333	7.88667	6.72333	6.67	6.71667	1.29333	0.103043	1.1284e-08	0.929711	1.1284e-08
DUSP14	7.35667	6.40667	6.61333	6.78	8.28333	6.62667	6.56	6.63333	1.87667	0.0110605	1.13183e-08	0.00119322	1.13183e-08
MOSPD1	7.73667	7.41667	8.78667	7.78	7.64	7.55	8.98333	7.91	1.56667	0.294913	1.13706e-08	0.63127	1.13706e-08
NGFRAP1	10.7867	10.5833	9.94667	10.4567	10.9567	10.2	9.86	10.6033	1.09667	0.487741	1.13834e-08	0.00754258	1.13834e-08
2610035D17RIK	7.82	7.35	6.73	7.10333	8.50667	6.82333	6.75	7.31	1.77667	0.255014	1.14154e-08	0.000818928	1.14154e-08
SV2B	8.24667	7.66	6.51333	6.77667	6.82	7.22667	6.56	6.71333	1.73333	2.97391e-06	1.15255e-08	2.76247e-06	1.15255e-08
VWA1	6.65667	6.70333	7.69	6.77	6.61333	6.83	7.52	6.67333	1.07667	0.46189	1.15596e-08	0.386929	1.15596e-08
BCL7A	9.29	9.27333	7.19667	8.65	9.32667	9.29667	7.21667	8.15667	2.13	0.449373	1.16115e-08	0.438846	1.16115e-08
DTX3L	6.81667	7.36667	8.79	7.45333	6.93667	7.50667	8.92	7.21667	2.10333	0.743328	1.16246e-08	0.60261	1.16246e-08
SREBF1	9.26333	9.29	7.68	8.73667	8.94	9.41333	8.21333	8.86667	1.73333	0.178832	1.1666e-08	0.0178093	1.1666e-08
GINS2	7.14333	7.90333	8.19333	7.42333	7.10333	7.84667	7.67333	7.3	1.09	0.00309822	1.17054e-08	0.0176379	1.17054e-08
BAMBI-PS1	6.53667	6.94667	7.77	6.80667	6.73333	6.87333	7.5	6.94667	1.23333	0.977482	1.17335e-08	0.0448012	1.17335e-08
ACVR1B	8.66667	8.07333	6.82333	7.78333	8.05667	7.86	7.31333	7.57333	1.84333	0.0825811	1.17737e-08	0.000683069	1.17737e-08
HSP90B1	12.2933	11.8833	11.52	11.46	12.3933	11.95	11.38	11.7533	1.01333	0.151251	1.18679e-08	0.073843	1.18679e-08
CBR3	6.57667	7.67333	6.74333	7.23	6.65333	7.82	6.81667	7.35	1.24333	0.151993	1.18986e-08	0.977432	1.18986e-08
LOC233637	11.59	9.97	9.69	9.53333	10.86	10.0433	9.90333	9.79333	2.05667	0.641068	1.19032e-08	0.00720584	1.19032e-08
PAWR	8.12667	6.84667	7.27333	7.40333	8.34667	6.85333	7.18	7.85667	1.5	0.0853936	1.19306e-08	0.116236	1.19306e-08
FXYD1	7.72333	7.61333	6.67667	6.73	7.40333	7.65667	6.73	6.98333	1.04667	0.908835	1.20019e-08	0.0424813	1.20019e-08
GNA11	8.45	9	9.71	8.79	8.67333	9.11	9.66	8.91333	1.26	0.13324	1.20801e-08	0.525593	1.20801e-08
LOC100046650	9.08333	9.39333	10.2033	9.03333	9.24667	9.48667	10.0967	9.28667	1.17	0.128903	1.22527e-08	0.258543	1.22527e-08
A730020L03RIK	6.62333	6.50333	7.45667	6.71333	6.56	6.67	7.66333	7.02333	1.16	0.023477	1.22708e-08	0.224059	1.22708e-08
BTBD3	8.79333	9.17333	9.99667	8.98	8.51	9.32333	10.07	8.87333	1.56	0.612903	1.23222e-08	0.268466	1.23222e-08
ZFP191	8.96333	9.62	8.22333	8.55	9.01	9.62667	8.10333	8.44333	1.52333	0.620462	1.2399e-08	0.872838	1.2399e-08
CXCL14	6.52667	6.54	6.57333	6.48333	8.14	6.63	6.57333	6.58333	1.65667	2.19329e-07	1.39241e-08	1.25404e-08	1.25404e-08
CLIC1	8.68	8.94667	9.99667	8.75333	8.77	8.96	9.97	8.79667	1.31667	0.712466	1.25722e-08	0.961866	1.25722e-08
SRPX2	6.52667	6.48	6.54667	6.66667	6.54667	6.56333	6.58333	7.72333	1.24333	4.6772e-06	1.26734e-08	4.83589e-07	1.26734e-08
HTRA1	6.8	6.81667	7.64667	7.7	6.85333	6.67	7.83667	7.83667	1.16667	0.454192	1.28382e-08	0.442535	1.28382e-08
1700016J18RIK	8.30333	7.18	6.51	7.23333	8.68333	7.12	6.74333	7.34333	2.17333	0.140736	1.29658e-08	0.532316	1.29658e-08
SH3RF1	8.85	8.19333	8.25667	8.73333	9.35333	8.13	8.33333	9.23333	1.22333	0.0011721	1.30151e-08	0.0114712	1.30151e-08
CST3	11.0467	10.5333	10.24	10.9033	11.7133	10.9033	10.5067	10.88	1.47333	3.79232e-05	1.31474e-08	0.005114	1.31474e-08
TOM1L1	8.23333	7.56667	6.85667	7.55667	8.13	7.38667	6.64333	7.96	1.59	0.779254	1.34575e-08	0.0564788	1.34575e-08
CDCA3	6.67	8.17	7.57667	7.18333	6.96667	7.92333	7.21333	7.05667	1.5	0.141959	1.34847e-08	0.0248578	1.34847e-08
ELOVL4	8.63	8.36333	6.66333	8.31	8.05333	7.79667	6.77333	8.1	1.96667	0.0078865	1.35876e-08	0.0906285	1.35876e-08
ESPNL	8.33	6.79667	6.77667	6.83667	9.57333	6.84333	7.11	7.06	2.79667	0.00443983	1.36129e-08	0.0348968	1.36129e-08
HSPA4L	7.21333	7.11333	6.72333	6.66	7.93	6.92	6.91	6.64667	1.28333	0.00558332	1.36516e-08	0.000143212	1.36516e-08
MAST4	7.02667	6.75667	8.25	7.73	7.40667	6.91333	8.28667	8.07	1.53	0.0198496	1.37311e-08	0.497888	1.37311e-08
LGR5	8.01	8.3	6.81667	6.6	7.07	7.3	6.82	6.44	1.86	8.61076e-06	1.39101e-08	0.000564622	1.39101e-08
MGAT3	8.24	8.91	6.68333	8.04667	8.46	8.92333	6.77667	8.03333	2.24	0.543975	1.39915e-08	0.913827	1.39915e-08
ILK	8.27333	9.12	8.54667	8.39	8.44333	9.42333	8.79667	8.60333	1.15	0.00058881	1.40603e-08	0.849353	1.40603e-08
TRIM13	6.88	7.77333	6.71333	6.63333	6.80667	7.83333	6.75	6.71333	1.2	0.726255	1.40701e-08	0.879143	1.40701e-08
D030028O16RIK	9.23667	8.96333	7.91	9.06667	9.06333	8.45	7.78333	8.82667	1.45333	0.00391423	1.40828e-08	0.33315	1.40828e-08
DYNC2LI1	9.51333	8.46667	7.86	9.24333	9.68	8.24333	7.57	9.57333	2.11	0.973042	1.4109e-08	0.245051	1.4109e-08
TTC28	6.86667	7.45333	7.94333	7.83667	7.12	7.41667	7.90333	8.01333	1.14667	0.167492	1.41378e-08	0.252873	1.41378e-08
KIF15	6.67333	8.30667	8.25667	7.4	6.95667	8.15	7.73	7.01	1.63333	0.0440062	1.41515e-08	0.0296959	1.41515e-08
KDELR3	8.45667	8.31	8.25667	9.19667	8.35	8.31667	8.17	9.21667	1.04667	0.51177	1.42185e-08	0.847655	1.42185e-08
MAF	6.53667	7.51333	6.61333	7.09333	6.57333	7.56	6.78667	7.83	1.29333	0.00247969	1.42296e-08	0.00739763	1.42296e-08
SLC27A6	6.63	8.07333	6.78333	7.37333	7.10667	8.14667	6.91	7.34333	1.51667	0.062797	1.43642e-08	0.179024	1.43642e-08
NKD2	6.67667	7.59333	7.03	8.35	6.73333	8.74333	7.39667	9.26	2.58333	0.000187824	1.44293e-08	0.0324862	1.44293e-08
COX7A1	8.03333	6.89667	6.59	6.62333	7.67	6.95333	6.62	6.63333	1.44333	0.416155	1.44595e-08	0.240906	1.44595e-08
SARDH	8.18333	8.78	8.56333	8.71	7.54	8.83667	8.44667	8.58333	1.29667	0.00210749	1.44699e-08	0.00296653	1.44699e-08
MATN4	10.3367	11.46	8.51333	11.27	11.5733	11.3433	8.64667	11.5933	3.08	0.0497453	1.44918e-08	0.0945719	1.44918e-08
RAPGEF4	6.77	6.66333	8.29	7.05667	7.57667	6.78	8.41667	6.97	1.75333	0.0257617	1.4575e-08	0.0275157	1.4575e-08
D12ERTD553E	9.66667	8.59667	7.26667	8.4	9.35667	9.03667	7.14	8.35667	2.52667	0.940786	1.46325e-08	0.263468	1.46325e-08
CREB3L4	7.73667	6.60667	6.59667	6.59667	7.24	6.55333	6.82	6.67667	1.18333	0.306386	1.47533e-08	0.0029913	1.47533e-08
3110050N22RIK	9.13667	8.3	7.94333	8.72	8.74333	8.24333	8.02667	8.64	1.19333	0.0723129	1.4798e-08	0.061359	1.4798e-08
WDR16	6.55667	6.49667	6.54667	6.45	7.56333	6.62667	6.50667	6.47	1.11333	1.47253e-06	1.48383e-08	7.79548e-08	1.48383e-08
ATP1B3	10.91	11.7533	12.3867	11.76	11.46	11.9433	12.3267	11.83	1.47667	0.0114788	1.49373e-08	0.0268536	1.49373e-08
NTRK3	6.65667	7.18333	6.70333	7.90333	7.32667	8.07667	7.03667	8.52667	1.87	1.52535e-06	1.4991e-08	0.183477	1.4991e-08
GPRIN3	7.93667	6.54333	6.87	6.81	7.59667	6.56333	6.65667	7.01	1.39333	0.270325	1.50375e-08	0.0791201	1.50375e-08
CLCNKA	6.91667	6.53667	6.53333	6.51667	7.85667	6.63667	6.6	6.61667	1.34	5.7787e-05	1.51602e-08	7.70765e-05	1.51602e-08
APOLD1	6.43667	6.51	7.96	6.43333	6.44667	6.7	8.53333	6.48	2.1	0.107327	1.5339e-08	0.359803	1.5339e-08
5330432B20RIK	6.89667	6.56667	6.53333	6.52667	8.46	6.54	6.58333	6.52	1.94	0.000111721	1.53669e-08	2.71777e-06	1.53669e-08
PLCE1	7.53667	7.95	6.76667	6.93667	8.14667	7.96333	6.58667	7.07	1.56	0.113607	1.5413e-08	0.0309552	1.5413e-08
6030470M02RIK	8.00333	7.46	7.18	8.19333	8.02667	7.34333	7.08	8.21333	1.13333	0.540805	1.54139e-08	0.82813	1.54139e-08
YWHAH	9.07	9.48333	9.93667	9.25333	8.9	9.53333	9.89667	9.19333	1.03667	0.332357	1.54996e-08	0.580171	1.54996e-08
TNFRSF1A	7.46667	8.24333	10.0467	8.38333	7.86	8.87	10.0733	8.60667	2.60667	0.0340499	1.55312e-08	0.479501	1.55312e-08
RORA	8.16333	7.12333	7.24	8.43333	7.74	7.46667	7.47667	8.13667	1.31	0.60103	1.56348e-08	0.00136171	1.56348e-08
CCDC125	7.38667	6.72667	8.08	7.35333	7.46667	6.72333	8.06333	7.69	1.35667	0.210449	1.58143e-08	0.354188	1.58143e-08
A930003A15RIK	7.41667	6.4	6.55667	6.49667	6.61667	6.43	6.52333	6.47	1.01667	4.71185e-05	1.60563e-08	1.42992e-06	1.60563e-08
NRN1	6.43333	6.77	6.43	6.74667	6.54	8.46667	6.53333	6.5	2.03667	4.81226e-05	1.60968e-08	4.11846e-07	1.60968e-08
XIRP2	6.67333	6.48333	6.57	6.43333	7.92667	6.46	6.55333	6.48333	1.49333	3.43873e-05	1.62287e-08	5.8516e-07	1.62287e-08
HSF2	7.62333	7.98333	7.15	8.08667	7.45	7.82667	7.13333	8.24667	1.11333	0.459064	1.63874e-08	0.233113	1.63874e-08
9930021J17RIK	8.27	6.75	6.77333	7.03333	7.87	6.66667	7.01333	7.23	1.60333	0.890521	1.65888e-08	0.0541982	1.65888e-08
ICAM1	6.81667	7.05333	10.0033	8.12667	7.24	7.21	9.76	8.56	3.18667	0.310824	1.69196e-08	0.540718	1.69196e-08
[truncated: 1,168 more rows]
