# Supplementary material for: Cell Type–Specific Transcriptome Analysis Reveals a Major Role for Zeb1 and miR-200b in Mouse Inner Ear Morphogenesis
Source: PLoS Genet. 2011 Sep 29;7(9):e1002309. doi: 10.1371/journal.pgen.1002309 (PMC3183091; doi:10.1371/journal.pgen.1002309)
Supplement: Table S2 — Cluster analysis of all differentially expressed genes. (XLSX) [file pgen.1002309.s008.xlsx]

## Sheet: cls.kmeans.geneids
geneid	symbol	cluster
18613	PECAM1	Cluster_1
20671	SOX17	Cluster_1
74144	ROBO4	Cluster_1
239743	KLHL6	Cluster_1
380713	SCARF1	Cluster_1
84094	PLVAP	Cluster_1
100044934	LOC100044934	Cluster_1
68545	1110006O17RIK	Cluster_1
442801	ARHGEF15	Cluster_1
20680	SOX7	Cluster_1
107526	GIMAP4	Cluster_1
71690	ESM1	Cluster_1
12029	BCL6B	Cluster_1
17064	CD93	Cluster_1
12562	CDH5	Cluster_1
15896	ICAM2	Cluster_1
105450	MMRN2	Cluster_1
21687	TEK	Cluster_1
18301	FXYD5	Cluster_1
240168	RASGRP3	Cluster_1
214547	SHE	Cluster_1
67664	RNF125	Cluster_1
67784	PLXND1	Cluster_1
226777	C130074G19RIK	Cluster_1
26357	ABCG2	Cluster_1
54598	CALCRL	Cluster_1
224792	GPR116	Cluster_1
29817	IGFBP7	Cluster_1
13819	EPAS1	Cluster_1
13713	ELK3	Cluster_1
17067	LY6C1	Cluster_1
22379	FMNL3	Cluster_1
100048537	LOC100048537	Cluster_1
53601	PCDH12	Cluster_1
19263	PTPRB	Cluster_1
209837	SLC38A5	Cluster_1
54135	LSR	Cluster_1
20361	SEMA7A	Cluster_1
14254	FLT1	Cluster_1
13025	CTLA2B	Cluster_1
17698	MSN	Cluster_1
54409	RAMP2	Cluster_1
23871	ETS1	Cluster_1
14257	FLT4	Cluster_1
231931	GIMAP6	Cluster_1
11745	ANXA3	Cluster_1
80880	ANKRD47	Cluster_1
21346	TAGLN2	Cluster_1
14013	EVI1	Cluster_1
17305	MFNG	Cluster_1
353156	EGFL7	Cluster_1
11987	SLC7A1	Cluster_1
13024	CTLA2A	Cluster_1
232201	ARHGAP25	Cluster_1
13876	ERG	Cluster_1
228788	BC020535	Cluster_1
21846	TIE1	Cluster_1
239691	AU021092	Cluster_1
26903	DYSF	Cluster_1
18671	ABCB1A	Cluster_1
16909	LMO2	Cluster_1
238803	ZFP366	Cluster_1
77590	4631426J05RIK	Cluster_1
51800	BOK	Cluster_1
19124	PROCR	Cluster_1
320400	A330023F24RIK	Cluster_1
17069	LY6E	Cluster_1
72630	HSPA12B	Cluster_1
229600	BC028528	Cluster_1
54613	ST3GAL6	Cluster_1
20358	SEMA6A	Cluster_1
17909	MYO10	Cluster_1
230857	ECE1	Cluster_1
66425	PCP4L1	Cluster_1
99899	IFI44	Cluster_1
19245	PTP4A3	Cluster_1
170757	ELTD1	Cluster_1
100048710	LOC100048710	Cluster_1
19241	TMSB4X	Cluster_1
15242	HHEX	Cluster_1
16456	F11R	Cluster_1
16826	LDB2	Cluster_1
114255	DOK4	Cluster_1
75599	PCDH1	Cluster_1
19094	MAPK11	Cluster_1
18755	PRKCH	Cluster_1
226251	ABLIM1	Cluster_1
20525	SLC2A1	Cluster_1
17207	MCF2L	Cluster_1
12495	ENTPD1	Cluster_1
50780	RGS3	Cluster_1
29876	CLIC4	Cluster_1
69601	DAB2IP	Cluster_1
18186	NRP1	Cluster_1
17035	LXN	Cluster_1
19025	CTSA	Cluster_1
15220	FOXQ1	Cluster_1
100047749	LOC100047749	Cluster_1
15284	HLX	Cluster_1
104418	DGKZ	Cluster_1
101540	PRKD2	Cluster_1
14612	GJA4	Cluster_1
105387	AKR1C14	Cluster_1
67547	SLC39A8	Cluster_1
74182	PREI4	Cluster_1
29877	HDGFRP3	Cluster_1
101488	SLCO2B1	Cluster_1
16542	KDR	Cluster_1
16978	LRRFIP1	Cluster_1
11522	ADH1	Cluster_1
12389	CAV1	Cluster_1
14366	FZD4	Cluster_1
72844	KCTD17	Cluster_1
104110	ADCY4	Cluster_1
230766	BC030183	Cluster_1
19663	RBPMS	Cluster_1
14964	H2-D1	Cluster_1
30878	APLN	Cluster_1
17254	SLC3A2	Cluster_1
14710	GNGT2	Cluster_1
100047619	LOC100047619	Cluster_1
17896	MYL4	Cluster_1
21366	SLC6A6	Cluster_1
16431	ITM2A	Cluster_1
17260	MEF2C	Cluster_1
20672	SOX18	Cluster_1
224405	CYYR1	Cluster_1
317757	GIMAP5	Cluster_1
140887	LNX2	Cluster_1
329152	HECW2	Cluster_1
241556	TSPAN18	Cluster_1
54324	ARHGEF5	Cluster_1
13805	ENG	Cluster_1
232237	FGD5	Cluster_1
65962	SLC9A3R2	Cluster_1
243653	CLEC1A	Cluster_1
56229	THSD1	Cluster_1
216881	WSCD1	Cluster_1
217944	RAPGEF5	Cluster_1
11536	GPR182	Cluster_1
15437	HOXD8	Cluster_1
18826	LCP1	Cluster_1
207728	PDE2A	Cluster_1
66066	GNG11	Cluster_1
18952	SEPT4	Cluster_1
234797	6430548M08RIK	Cluster_1
21813	TGFBR2	Cluster_1
14086	FSCN1	Cluster_1
225617	9430028L06RIK	Cluster_1
277978	EXOC3L	Cluster_1
23790	CORO1C	Cluster_1
226040	E030010A14RIK	Cluster_1
21939	CD40	Cluster_1
101351	A130022J15RIK	Cluster_1
384569	NOVA2	Cluster_1
544817	ARHGAP27	Cluster_1
100048307	LOC100048307	Cluster_1
170736	PARVB	Cluster_1
13636	EFNA1	Cluster_1
11490	ADAM15	Cluster_1
234839	BC039210	Cluster_1
224109	LRRC33	Cluster_1
27387	SH2D3C	Cluster_1
77446	HEG1	Cluster_1
16912	PSMB9	Cluster_1
66141	IFITM3	Cluster_1
12490	CD34	Cluster_1
14247	FLI1	Cluster_1
18260	OCLN	Cluster_1
114301	PALMD	Cluster_1
21824	THBD	Cluster_1
94214	SPOCK2	Cluster_1
109689	ARRB1	Cluster_1
105348	GOLM1	Cluster_1
213573	EFCAB4A	Cluster_1
18669	ABCB1B	Cluster_1
667742	9030411M15RIK	Cluster_1
14368	FZD6	Cluster_1
245386	6430550H21RIK	Cluster_1
77296	9430073N08RIK	Cluster_1
20540	SLC7A7	Cluster_1
224090	TMEM44	Cluster_1
70945	MMRN1	Cluster_1
16004	IGF2R	Cluster_1
98402	SH3BP4	Cluster_1
17347	MKNK2	Cluster_1
73910	ARHGAP18	Cluster_1
15452	HPRT1	Cluster_1
320782	TMEM154	Cluster_1
19731	RGL1	Cluster_1
104880	D930046M13RIK	Cluster_1
217333	TRIM47	Cluster_1
65255	ASB4	Cluster_1
19011	PP11R	Cluster_1
228852	PPP1R16B	Cluster_1
12741	CLDN5	Cluster_1
12370	CASP8	Cluster_1
72297	B3GNT3	Cluster_1
17304	MFGE8	Cluster_1
20469	SIPA1	Cluster_1
19270	PTPRG	Cluster_1
207818	BC004728	Cluster_1
20452	ST8SIA4	Cluster_1
21679	TEAD4	Cluster_1
326618	TPM4	Cluster_1
12819	COL15A1	Cluster_1
20947	SWAP70	Cluster_1
22371	VWF	Cluster_1
13601	ECM1	Cluster_1
17125	SMAD1	Cluster_1
19223	PTGIS	Cluster_1
69953	2810025M15RIK	Cluster_1
58807	SLCO1C1	Cluster_1
19285	PTRF	Cluster_1
12827	COL4A2	Cluster_1
100040462	LOC100040462	Cluster_1
77777	ULBP1	Cluster_1
19240	TMSB10	Cluster_1
68606	PPM1F	Cluster_1
26403	MAP3K11	Cluster_1
17112	TM4SF1	Cluster_1
319508	SYT15	Cluster_1
192678	RASSF3	Cluster_1
16009	IGFBP3	Cluster_1
29856	SMTN	Cluster_1
54158	COPG2AS2	Cluster_1
21413	TCF4	Cluster_1
26364	CD97	Cluster_1
65107	LRP10	Cluster_1
21946	PGLYRP1	Cluster_1
320404	ITPKB	Cluster_1
215653	RASSF2	Cluster_1
63954	RBP7	Cluster_1
53620	VAMP5	Cluster_1
12142	PRDM1	Cluster_1
106952	CENTD3	Cluster_1
18132	NOTCH4	Cluster_1
74558	GVIN1	Cluster_1
105445	DOCK9	Cluster_1
110454	LY6A	Cluster_1
107769	TM6SF1	Cluster_1
269608	PLEKHG5	Cluster_1
102371	AA407270	Cluster_1
211401	MTSS1	Cluster_1
319876	COBLL1	Cluster_1
19253	PTPN18	Cluster_1
100045567	LOC100045567	Cluster_1
76574	MFSD2	Cluster_1
140580	ELMO1	Cluster_1
225642	GRP	Cluster_1
330171	KCTD10	Cluster_1
18578	PDE4B	Cluster_1
22035	TNFSF10	Cluster_1
22634	PLAGL1	Cluster_1
69046	ISCA1	Cluster_1
76905	LRG1	Cluster_1
20359	SEMA6B	Cluster_1
100048858	LOC100048858	Cluster_1
12822	COL18A1	Cluster_1
17936	NAB1	Cluster_1
15016	H2-Q5	Cluster_1
14773	GRK5	Cluster_1
14538	GCNT2	Cluster_1
27205	PODXL	Cluster_1
16337	INSR	Cluster_1
67951	TUBB6	Cluster_1
170676	PEG10	Cluster_1
327978	SLFN5	Cluster_1
16859	LGALS9	Cluster_1
269823	PON3	Cluster_1
229900	GBP6	Cluster_1
17161	MAOA	Cluster_1
170829	TRAM2	Cluster_1
58244	STX6	Cluster_1
16800	ARHGEF2	Cluster_1
18034	NFKB2	Cluster_1
66214	1190002H23RIK	Cluster_1
55932	GBP3	Cluster_1
277414	TRP53I11	Cluster_1
107589	MYLK	Cluster_1
674135	LOC674135	Cluster_1
70031	CMTM8	Cluster_1
67860	S100A16	Cluster_1
100044897	LOC100044897	Cluster_1
20128	TRIM30	Cluster_1
13714	ELK4	Cluster_1
14613	GJA5	Cluster_1
14678	GNAI2	Cluster_1
11857	ARHGDIB	Cluster_1
18127	NOS3	Cluster_1
15950	IFI203	Cluster_1
15976	IFNAR2	Cluster_1
71520	GRAP	Cluster_1
20723	SERPINB9	Cluster_1
75687	2310066E14RIK	Cluster_1
74136	SEC14L1	Cluster_1
73723	SH3BGRL3	Cluster_1
668212	EFR3B	Cluster_1
16401	ITGA4	Cluster_1
106766	STAP2	Cluster_1
23872	ETS2	Cluster_1
237754	BTNL9	Cluster_1
654824	ANKRD37	Cluster_1
23962	OASL2	Cluster_1
546546	SERPINA3H	Cluster_1
22782	SLC30A1	Cluster_1
20363	SEPP1	Cluster_1
231287	ATP10D	Cluster_1
233103	4931406P16RIK	Cluster_1
54673	SH3GLB1	Cluster_1
19171	PSMB10	Cluster_1
223697	UNC84B	Cluster_1
19073	SRGN	Cluster_1
26424	NR5A2	Cluster_1
24059	SLCO2A1	Cluster_1
107373	4632417K18RIK	Cluster_1
227059	SLC39A10	Cluster_1
27355	X99384	Cluster_1
320415	GCHFR	Cluster_1
16205	GIMAP1	Cluster_1
50915	GRB14	Cluster_1
18187	NRP2	Cluster_1
21927	TNFAIP1	Cluster_1
17285	MEOX1	Cluster_1
21857	TIMP1	Cluster_1
52858	CDIPT	Cluster_1
15953	IFI47	Cluster_1
70747	TSPAN2	Cluster_1
21981	PPP1R13B	Cluster_1
68178	CGNL1	Cluster_1
14159	FES	Cluster_1
26943	SERINC3	Cluster_1
20910	STXBP1	Cluster_1
22319	VAMP3	Cluster_1
15040	H2-T23	Cluster_1
20409	OSTF1	Cluster_1
19679	PITPNM2	Cluster_1
232288	FRMD4B	Cluster_1
106877	AFAP1L1	Cluster_1
319749	C230078M08RIK	Cluster_1
76448	2310014H01RIK	Cluster_1
64143	RALB	Cluster_1
78255	RALGPS2	Cluster_1
243219	2900026A02RIK	Cluster_1
235505	CD109	Cluster_1
13730	EMP1	Cluster_1
54608	ABHD2	Cluster_1
20130	RRAS	Cluster_1
68395	0610037M15RIK	Cluster_1
20692	SPARC	Cluster_1
28250	SLCO1A4	Cluster_1
104252	CDC42EP2	Cluster_1
67262	2900016B01RIK	Cluster_1
234669	BC015286	Cluster_1
381549	ZFP69	Cluster_1
433256	ACSL5	Cluster_1
27410	ABCA3	Cluster_1
67775	RTP4	Cluster_1
68337	CRIP2	Cluster_1
53378	SDCBP	Cluster_1
12010	B2M	Cluster_1
109294	C030045D06RIK	Cluster_1
75646	RAI14	Cluster_1
170459	STARD4	Cluster_1
100604	LRRC8C	Cluster_1
101502	HSD3B7	Cluster_1
98386	LBR	Cluster_1
75905	4930578C19RIK	Cluster_1
230379	ASAH3L	Cluster_1
320165	TACC1	Cluster_1
317758	GIMAP9	Cluster_1
21349	TAL1	Cluster_1
77794	ADAMTSL2	Cluster_1
630499	EG630499	Cluster_1
212285	CENTD1	Cluster_1
12390	CAV2	Cluster_1
52502	CARHSP1	Cluster_1
93675	CLEC2I	Cluster_1
67122	NRARP	Cluster_1
52055	RAB11FIP5	Cluster_1
219228	PCDH17	Cluster_1
16402	ITGA5	Cluster_1
11852	RHOB	Cluster_1
13846	EPHB4	Cluster_1
16598	KLF2	Cluster_1
14972	H2-K1	Cluster_1
110557	H2-Q6	Cluster_1
59010	SQRDL	Cluster_1
69309	SLC16A13	Cluster_1
66264	CCDC28B	Cluster_1
60595	ACTN4	Cluster_1
52662	D18ERTD653E	Cluster_1
15975	IFNAR1	Cluster_1
12826	COL4A1	Cluster_1
18845	PLXNA2	Cluster_1
16880	LIFR	Cluster_1
207781	5830404H04RIK	Cluster_1
259277	KLK8	Cluster_1
19248	PTPN12	Cluster_1
109754	CYB5R3	Cluster_1
14065	F2RL3	Cluster_1
74048	4632428N05RIK	Cluster_1
29875	IQGAP1	Cluster_1
18247	OAZ2	Cluster_1
16975	LRP8	Cluster_1
240514	CCDC85B	Cluster_1
239126	C1QTNF9	Cluster_1
192187	STAB1	Cluster_1
67994	MRPS11	Cluster_1
15275	HK1	Cluster_1
237459	PCTK2	Cluster_1
223693	TMEM184B	Cluster_1
11754	AOC3	Cluster_1
100047837	LOC100047837	Cluster_1
234395	USHBP1	Cluster_1
668303	KIF26A	Cluster_1
19246	PTPN1	Cluster_1
207474	KCTD12B	Cluster_1
102747	LRRC49	Cluster_1
14528	GCH1	Cluster_1
63913	NIBAN	Cluster_1
15019	H2-Q8	Cluster_1
100038830	LOC100038830	Cluster_1
77407	RAB35	Cluster_1
15361	HMGA1	Cluster_1
54485	DLL4	Cluster_1
68481	MPZL1	Cluster_1
100044122	LOC100044122	Cluster_1
80287	APOBEC3	Cluster_1
665685	EG665685	Cluster_1
627912	LOC627912	Cluster_1
14688	GNB1	Cluster_1
11787	APBB2	Cluster_1
14456	GAS6	Cluster_1
100046393	LOC100046393	Cluster_1
94187	ZFP423	Cluster_1
66943	PQLC1	Cluster_1
70380	MOSPD1	Cluster_1
246228	VWA1	Cluster_1
209200	DTX3L	Cluster_1
81913	BAMBI-PS1	Cluster_1
14672	GNA11	Cluster_1
100046650	LOC100046650	Cluster_1
228662	BTBD3	Cluster_1
114584	CLIC1	Cluster_1
56508	RAPGEF4	Cluster_1
11933	ATP1B3	Cluster_1
381823	APOLD1	Cluster_1
22629	YWHAH	Cluster_1
21937	TNFRSF1A	Cluster_1
76041	CCDC125	Cluster_1
15894	ICAM1	Cluster_1
18830	PLTP	Cluster_1
242687	WASF2	Cluster_1
11749	ANXA6	Cluster_1
667977	EG667977	Cluster_1
66330	1700020L24RIK	Cluster_1
20623	SNRK	Cluster_1
72461	PRCP	Cluster_1
640746	LOC640746	Cluster_1
22022	TPST2	Cluster_1
16590	KIT	Cluster_1
20620	PLK2	Cluster_1
329416	NOSTRIN	Cluster_1
20778	SCARB1	Cluster_1
16391	IRF9	Cluster_1
50490	NOX4	Cluster_1
67405	NTS	Cluster_1
53945	SLC40A1	Cluster_1
212163	8030462N17RIK	Cluster_1
20742	SPNB2	Cluster_1
59041	STK25	Cluster_1
12798	CNN2	Cluster_1
77579	MYH10	Cluster_1
16518	KCNJ2	Cluster_1
68089	ARPC4	Cluster_1
14062	F2R	Cluster_1
239273	ABCC4	Cluster_1
71904	PAQR7	Cluster_1
219132	D14ERTD668E	Cluster_1
11853	RHOC	Cluster_1
233489	PICALM	Cluster_1
12369	CASP7	Cluster_1
26949	VAT1	Cluster_1
12363	CASP4	Cluster_1
225020	FEZ2	Cluster_1
21414	TCF7	Cluster_1
94094	TRIM34	Cluster_1
76089	RAPGEF2	Cluster_1
244864	LAYN	Cluster_1
15979	IFNGR1	Cluster_1
19027	SYPL	Cluster_1
58185	RSAD2	Cluster_1
66681	PGM1	Cluster_1
66163	MRPL4	Cluster_1
63986	GMFG	Cluster_1
213393	8430408G22RIK	Cluster_1
629974	RNF213	Cluster_1
54670	ATP8B1	Cluster_1
20621	SNN	Cluster_1
67168	P2RY5	Cluster_1
108089	RNF144A	Cluster_1
57276	VSIG2	Cluster_1
14967	H2-D4	Cluster_1
101602	AI467606	Cluster_1
74153	UBE1L	Cluster_1
263803	PKN3	Cluster_1
74747	DDIT4	Cluster_1
380921	DGKH	Cluster_1
71704	ARHGEF3	Cluster_1
215789	PHACTR2	Cluster_1
53625	B3GNT2	Cluster_1
94092	TRIM16	Cluster_1
241296	LRRC8A	Cluster_1
638301	LOC638301	Cluster_1
22388	WDR1	Cluster_1
80898	ERAP1	Cluster_1
72017	CYB5R1	Cluster_1
237010	KLHL4	Cluster_1
12476	CD151	Cluster_1
100047963	LOC100047963	Cluster_1
17087	LY96	Cluster_1
19353	RAC1	Cluster_1
71706	SLC46A3	Cluster_1
74411	PPAPDC2	Cluster_1
72565	UACA	Cluster_1
20393	SGK1	Cluster_1
23943	MBC2	Cluster_1
56421	PFKP	Cluster_1
66864	CLEC14A	Cluster_1
22033	TRAF5	Cluster_1
56045	SAMHD1	Cluster_1
100044395	LOC100044395	Cluster_1
16439	ITPR2	Cluster_1
70052	PRPF4	Cluster_1
23999	TWF2	Cluster_1
67666	HAPLN3	Cluster_1
109006	CIAPIN1	Cluster_1
54198	SNX3	Cluster_1
18754	PRKCE	Cluster_1
320628	A130038J17RIK	Cluster_1
16177	IL1R1	Cluster_1
109042	PRKCDBP	Cluster_1
227210	CCNYL1	Cluster_1
209086	SAMD9L	Cluster_1
215690	NAV1	Cluster_1
11927	ATOX1	Cluster_1
20163	RSU1	Cluster_1
11744	ANXA11	Cluster_1
23873	FAIM	Cluster_1
59289	CCBP2	Cluster_1
21892	TLL1	Cluster_1
14345	FUT4	Cluster_1
210530	LEPREL1	Cluster_1
18414	OSMR	Cluster_1
57436	GABARAPL1	Cluster_1
223775	PIM3	Cluster_1
624662	LOC624662	Cluster_1
114601	EHBP1L1	Cluster_1
52635	D12ERTD551E	Cluster_1
67213	CMTM6	Cluster_1
117109	POP5	Cluster_1
66890	LMAN2	Cluster_1
18824	PLP2	Cluster_1
11883	ARSA	Cluster_1
13478	DPAGT1	Cluster_1
65106	ARL6IP5	Cluster_1
100048169	LOC100048169	Cluster_1
26412	MAP4K2	Cluster_1
72500	IER5L	Cluster_1
18985	POU2AF1	Cluster_1
100087	KTI12	Cluster_1
100048055	LOC100048055	Cluster_1
215113	SLC43A2	Cluster_1
668139	EG668139	Cluster_1
674997	LOC674997	Cluster_1
56336	B4GALT5	Cluster_1
54396	IIGP2	Cluster_1
19383	RALY	Cluster_1
214763	E330016A19RIK	Cluster_1
83771	TAS1R3	Cluster_1
14783	GRB10	Cluster_1
105841	DENND3	Cluster_1
72674	ADIPOR1	Cluster_1
109700	ITGA1	Cluster_1
21788	TFPI	Cluster_1
68453	GPIHBP1	Cluster_1
320700	A930033H14RIK	Cluster_1
78754	GALNTL2	Cluster_1
14605	TSC22D3	Cluster_1
18008	NES	Cluster_1
67603	DUSP6	Cluster_1
76900	SSBP4	Cluster_1
78412	3110062M04RIK	Cluster_1
13803	ENC1	Cluster_1
224829	TRERF1	Cluster_1
66158	CXX1A	Cluster_1
21894	TLN1	Cluster_1
17874	MYD88	Cluster_1
18710	PIK3R3	Cluster_1
55963	SLC1A4	Cluster_1
13614	EDN1	Cluster_1
100046567	LOC100046567	Cluster_1
50767	PNPLA6	Cluster_1
67846	TMEM39A	Cluster_1
23942	MTA2	Cluster_1
230815	MAN1C1	Cluster_1
68991	SSU72	Cluster_1
20442	ST3GAL1	Cluster_1
213948	ATG9B	Cluster_1
83796	SMARCD2	Cluster_1
16453	JAK3	Cluster_1
108652	SLC35B3	Cluster_1
28077	MED10	Cluster_1
230257	ROD1	Cluster_1
100038882	LOC100038882	Cluster_1
20196	S100A13	Cluster_1
215114	HIP1	Cluster_1
67171	TMEM77	Cluster_1
56149	GRASP	Cluster_1
14594	GGTA1	Cluster_1
14645	GLUL	Cluster_1
102193	ZDHHC7	Cluster_1
99470	MAGI3	Cluster_1
67803	LIMD2	Cluster_1
233552	GDPD5	Cluster_1
12767	CXCR4	Cluster_1
319744	E230020D15RIK	Cluster_1
18483	PALM	Cluster_1
338355	FKBP15	Cluster_1
15199	HEBP1	Cluster_1
28193	REEP3	Cluster_1
224105	PAK2	Cluster_1
12168	BMPR2	Cluster_1
112422	2610305D13RIK	Cluster_1
12169	BMX	Cluster_1
16145	IGTP	Cluster_1
66940	SCOTIN	Cluster_1
56378	ARPC3	Cluster_1
18643	PFN1	Cluster_1
66147	NECAP2	Cluster_1
98999	ZNFX1	Cluster_1
22695	ZFP36	Cluster_1
21407	TCF15	Cluster_1
100044430	LOC100044430	Cluster_1
12331	CAP1	Cluster_1
27756	LSM2	Cluster_1
14661	GLUD1	Cluster_1
403205	AGR3	Cluster_2
223227	SOX21	Cluster_2
64075	SMOC1	Cluster_2
20377	SFRP1	Cluster_2
21684	TECTB	Cluster_2
638935	LOC638935	Cluster_2
22422	WNT7B	Cluster_2
171388	BNIPL	Cluster_2
72388	RIPK4	Cluster_2
207920	RBM35A	Cluster_2
53868	RAB25	Cluster_2
53886	CDKL2	Cluster_2
213603	SLC44A3	Cluster_2
245945	RBM47	Cluster_2
54419	CLDN6	Cluster_2
110648	LMX1A	Cluster_2
18600	PADI2	Cluster_2
16668	KRT18	Cluster_2
13809	ENPEP	Cluster_2
224480	NOX3	Cluster_2
104158	CES3	Cluster_2
20732	SPINT1	Cluster_2
56460	PKP3	Cluster_2
66793	EFCAB1	Cluster_2
217294	BC006965	Cluster_2
67701	WFDC2	Cluster_2
215798	GPR126	Cluster_2
102502	AI427122	Cluster_2
75040	4930504H06RIK	Cluster_2
252973	GRHL2	Cluster_2
57810	CDON	Cluster_2
219257	PCDH20	Cluster_2
16782	LAMC2	Cluster_2
70737	CGN	Cluster_2
76560	PRSS8	Cluster_2
100048733	LOC100048733	Cluster_2
677317	LOC677317	Cluster_2
246190	OTOA	Cluster_2
104886	RAB15	Cluster_2
19143	ST14	Cluster_2
16840	LECT1	Cluster_2
225583	A730017C20RIK	Cluster_2
75568	CAPSL	Cluster_2
107586	OVOL2	Cluster_2
12739	CLDN3	Cluster_2
71908	CLDN23	Cluster_2
229389	GM414	Cluster_2
72088	USH1C	Cluster_2
52428	RHPN2	Cluster_2
21689	TEKT1	Cluster_2
64058	PERP	Cluster_2
54139	IRF6	Cluster_2
76459	CAR12	Cluster_2
12583	CDO1	Cluster_2
20689	SALL3	Cluster_2
327956	VMO1	Cluster_2
21916	TMOD1	Cluster_2
17075	TACSTD1	Cluster_2
72930	PPP2R2B	Cluster_2
18419	OTOG	Cluster_2
238257	TMEM30B	Cluster_2
214685	D930017K21RIK	Cluster_2
75465	DYNLRB2	Cluster_2
106347	ILDR1	Cluster_2
240322	ADAMTS19	Cluster_2
56774	SLC6A14	Cluster_2
140765	TMPRSS3	Cluster_2
77669	9130221D24RIK	Cluster_2
19215	PTGDS	Cluster_2
211652	WWC1	Cluster_2
13835	EPHA1	Cluster_2
140703	EMID1	Cluster_2
71960	MYH14	Cluster_2
57738	SLC15A2	Cluster_2
74596	CDS1	Cluster_2
53624	CLDN7	Cluster_2
76747	DAPL1	Cluster_2
626152	LOC626152	Cluster_2
18424	OTX2	Cluster_2
12805	CNTN1	Cluster_2
16323	INHBA	Cluster_2
16392	ISL1	Cluster_2
67731	FBXO32	Cluster_2
19885	RORC	Cluster_2
14453	GAS2	Cluster_2
218865	CHDH	Cluster_2
212943	BC023892	Cluster_2
74318	HOPX	Cluster_2
26458	SLC27A2	Cluster_2
16691	KRT8	Cluster_2
94179	KRT23	Cluster_2
56863	CLDN9	Cluster_2
14051	EYA4	Cluster_2
234214	SORBS2	Cluster_2
17761	MTAP7	Cluster_2
22092	RSPH1	Cluster_2
20519	SLC22A3	Cluster_2
18256	OC90	Cluster_2
110310	KRT7	Cluster_2
105853	MAL2	Cluster_2
207596	THSD4	Cluster_2
100047936	LOC100047936	Cluster_2
11931	ATP1B1	Cluster_2
194231	CNKSR1	Cluster_2
76420	1700027A23RIK	Cluster_2
320982	ARL4C	Cluster_2
73608	MARVELD3	Cluster_2
213582	MTAP9	Cluster_2
56226	ESPN	Cluster_2
30060	MFI2	Cluster_2
75600	CALML4	Cluster_2
240675	VWA2	Cluster_2
100046568	LOC100046568	Cluster_2
108096	SLCO1A5	Cluster_2
12587	MIA1	Cluster_2
269344	ELL3	Cluster_2
19268	PTPRF	Cluster_2
269437	PLCH1	Cluster_2
20733	SPINT2	Cluster_2
56506	CIB2	Cluster_2
320181	FNDC7	Cluster_2
18546	PCP4	Cluster_2
14120	FBP2	Cluster_2
242700	IL28RA	Cluster_2
83813	TNK1	Cluster_2
14387	GAA	Cluster_2
77963	HOOK1	Cluster_2
270190	EPHB1	Cluster_2
213649	ARHGEF19	Cluster_2
217325	LLGL2	Cluster_2
18504	PAX2	Cluster_2
14165	FGF10	Cluster_2
19041	PPL	Cluster_2
20193	S100A1	Cluster_2
70564	5730469M10RIK	Cluster_2
210044	ADCY2	Cluster_2
71233	4933434I06RIK	Cluster_2
11676	ALDOC	Cluster_2
213391	RASSF4	Cluster_2
69310	PACRG	Cluster_2
231832	TMEM184A	Cluster_2
236899	PCYT1B	Cluster_2
16400	ITGA3	Cluster_2
16976	LRPAP1	Cluster_2
276829	SMTNL2	Cluster_2
55987	CPXM2	Cluster_2
243743	PLXNA4	Cluster_2
13056	CYB561	Cluster_2
74407	TTC25	Cluster_2
14415	GAD1	Cluster_2
19771	RLBP1	Cluster_2
16776	LAMA5	Cluster_2
67703	KIRREL3	Cluster_2
20776	TMIE	Cluster_2
12305	DDR1	Cluster_2
116701	FGFRL1	Cluster_2
329064	PKD2L1	Cluster_2
18163	CTNND2	Cluster_2
12614	CELSR1	Cluster_2
16669	KRT19	Cluster_2
72832	CRTAC1	Cluster_2
73721	1110017D15RIK	Cluster_2
14063	F2RL1	Cluster_2
240479	B230399E16RIK	Cluster_2
216021	STOX1	Cluster_2
15904	ID4	Cluster_2
20911	STXBP2	Cluster_2
66106	SMPX	Cluster_2
14425	GALNT3	Cluster_2
23985	SLC26A4	Cluster_2
11443	CHRNB1	Cluster_2
319259	9930021D14RIK	Cluster_2
13797	EMX2	Cluster_2
78245	ACBD7	Cluster_2
11668	ALDH1A1	Cluster_2
100041932	LOC100041932	Cluster_2
75533	NME5	Cluster_2
232370	CLSTN3	Cluster_2
12386	CTNNA2	Cluster_2
244911	EG244911	Cluster_2
18004	NEK1	Cluster_2
74202	FBLIM1	Cluster_2
20971	SDC4	Cluster_2
228366	GYLTL1B	Cluster_2
76612	LRRC27	Cluster_2
11928	ATP1A1	Cluster_2
20355	SEMA4F	Cluster_2
104001	RTN1	Cluster_2
16525	KCNK1	Cluster_2
83671	SYTL2	Cluster_2
230904	FBXO2	Cluster_2
20277	SCNN1B	Cluster_2
78004	PRR15	Cluster_2
69655	CD164L2	Cluster_2
13527	DTNA	Cluster_2
14219	CTGF	Cluster_2
54420	CLDN8	Cluster_2
17536	MEIS2	Cluster_2
16790	ANPEP	Cluster_2
109620	DSP	Cluster_2
11449	CHRNG	Cluster_2
18481	PAK3	Cluster_2
319865	E130114P18RIK	Cluster_2
207798	GRAMD1C	Cluster_2
215821	D10BWG1379E	Cluster_2
12167	BMPR1B	Cluster_2
50790	ACSL4	Cluster_2
100038514	OTTMUSG00000004551	Cluster_2
22156	TUFT1	Cluster_2
20541	SLC8A1	Cluster_2
110173	MANBA	Cluster_2
20450	ST8SIA2	Cluster_2
12069	BEX2	Cluster_2
216227	SLC17A8	Cluster_2
228413	PRRG4	Cluster_2
20195	S100A11	Cluster_2
71653	4930506M07RIK	Cluster_2
50784	PPAP2C	Cluster_2
69640	2310040C09RIK	Cluster_2
64383	SIRT2	Cluster_2
22361	VNN1	Cluster_2
546143	EG546143	Cluster_2
74645	4930431B09RIK	Cluster_2
13019	CTF1	Cluster_2
238455	4732474O15RIK	Cluster_2
72828	UBASH3B	Cluster_2
18011	NEURL	Cluster_2
665509	EG665509	Cluster_2
18828	PLSCR2	Cluster_2
100048295	LOC100048295	Cluster_2
100342	4732473B16RIK	Cluster_2
252838	TOX	Cluster_2
100045502	LOC100045502	Cluster_2
327747	9030224M15RIK	Cluster_2
14571	GPD2	Cluster_2
19130	PROX1	Cluster_2
11438	CHRNA4	Cluster_2
68527	1110017I16RIK	Cluster_2
664968	2210411K11RIK	Cluster_2
69698	2310046K01RIK	Cluster_2
21825	THBS1	Cluster_2
210417	THSD7B	Cluster_2
233066	AI428936	Cluster_2
14778	GPX3	Cluster_2
378462	MORN2	Cluster_2
99167	SSX2IP	Cluster_2
268977	LTBP1	Cluster_2
382913	NEIL2	Cluster_2
545276	GAL3ST3	Cluster_2
14735	GPC4	Cluster_2
232670	TSPAN33	Cluster_2
76491	ABHD14B	Cluster_2
20908	STX3	Cluster_2
70693	GPR125	Cluster_2
29866	CABP2	Cluster_2
100044683	LOC100044683	Cluster_2
76453	PRSS23	Cluster_2
14786	GRB7	Cluster_2
65972	IFI30	Cluster_2
21402	SKP1A	Cluster_2
75472	1700009P17RIK	Cluster_2
72014	1500005I02RIK	Cluster_2
16886	LIMK2	Cluster_2
11746	ANXA4	Cluster_2
56773	CHST5	Cluster_2
14581	GFI1	Cluster_2
21985	TPD52	Cluster_2
380928	LMO7	Cluster_2
20404	SH3GL2	Cluster_2
71310	TBC1D9	Cluster_2
58809	RNASE4	Cluster_2
67972	ATP2B1	Cluster_2
73075	PPIL6	Cluster_2
56615	MGST1	Cluster_2
231238	2310045A20RIK	Cluster_2
216164	DOS	Cluster_2
14776	GPX2	Cluster_2
320590	SVOPL	Cluster_2
74430	4930452B06RIK	Cluster_2
16918	MYCL1	Cluster_2
108897	2810003C17RIK	Cluster_2
12560	CDH3	Cluster_2
140919	SLC17A6	Cluster_2
17690	MSI1	Cluster_2
66109	TSPAN13	Cluster_2
83922	TSGA14	Cluster_2
72614	PIH1D2	Cluster_2
75429	3100002J23RIK	Cluster_2
72780	RSPO3	Cluster_2
68732	LRRC16	Cluster_2
73376	1700061J05RIK	Cluster_2
50905	IL17RB	Cluster_2
70266	CCBL1	Cluster_2
14180	FGF9	Cluster_2
74199	VIT	Cluster_2
11941	ATP2B2	Cluster_2
56405	DUSP14	Cluster_2
72386	2610035D17RIK	Cluster_2
22027	HSP90B1	Cluster_2
114774	PAWR	Cluster_2
57266	CXCL14	Cluster_2
75561	1700016J18RIK	Cluster_2
13010	CST3	Cluster_2
227357	ESPNL	Cluster_2
18415	HSPA4L	Cluster_2
12865	COX7A1	Cluster_2
71860	WDR16	Cluster_2
243385	GPRIN3	Cluster_2
12733	CLCNKA	Cluster_2
99937	5330432B20RIK	Cluster_2
241431	XIRP2	Cluster_2
229488	9930021J17RIK	Cluster_2
226866	GM106	Cluster_2
71367	CHST9	Cluster_2
69638	2310040A07RIK	Cluster_2
17178	FXYD3	Cluster_2
66447	MGST3	Cluster_2
27055	FKBP9	Cluster_2
218518	MARVELD2	Cluster_2
69707	IQCG	Cluster_2
14537	GCNT1	Cluster_2
102294	CYP4V3	Cluster_2
75744	6620401M08RIK	Cluster_2
78937	5830411G16RIK	Cluster_2
27226	PLA2G7	Cluster_2
381738	GM1060	Cluster_2
229146	2810043G22RIK	Cluster_2
121022	MRPS6	Cluster_2
69329	1700003M02RIK	Cluster_2
216363	RAB3IP	Cluster_2
635702	EG635702	Cluster_2
56473	FADS2	Cluster_2
320869	4732415M23RIK	Cluster_2
20686	SPA17	Cluster_2
79059	NME3	Cluster_2
106565	DLK2	Cluster_2
242584	WDR78	Cluster_2
208890	SLC26A7	Cluster_2
100043919	LOC100043919	Cluster_2
628870	EG628870	Cluster_2
54132	PDLIM1	Cluster_2
68097	DYNLL2	Cluster_2
171212	GALNT10	Cluster_2
110082	DNAHC5	Cluster_2
77481	C030048H21RIK	Cluster_2
224813	GM88	Cluster_2
71934	CAR13	Cluster_2
171166	MCOLN3	Cluster_2
622434	4631416L12RIK	Cluster_2
29873	CSPG5	Cluster_2
109267	SRCRB4D	Cluster_2
108052	SLC14A1	Cluster_2
74646	SPSB1	Cluster_2
26395	MAP2K1	Cluster_2
20454	ST3GAL5	Cluster_2
54381	PGCP	Cluster_2
238021	FSCN2	Cluster_2
66930	FANK1	Cluster_2
14667	GM2A	Cluster_2
56012	PGAM2	Cluster_2
234421	CIB3	Cluster_2
20394	SCG5	Cluster_2
66350	PLA2G12A	Cluster_2
81500	SIL1	Cluster_2
54563	NUP210	Cluster_2
17427	MNS1	Cluster_2
320932	E230025E14RIK	Cluster_2
214579	ALDH5A1	Cluster_2
84704	SNURF	Cluster_2
11732	ANK	Cluster_2
68203	DIRAS2	Cluster_2
74895	4930455F23RIK	Cluster_2
17932	MYT1	Cluster_2
103742	1810046J19RIK	Cluster_2
12527	CD9	Cluster_2
13070	CYP11A1	Cluster_2
71801	PLEKHF2	Cluster_2
74644	4930426D05RIK	Cluster_2
22320	VAMP8	Cluster_2
75677	CLDN22	Cluster_2
22415	WNT3	Cluster_2
11838	ARC	Cluster_2
17349	MLF1	Cluster_2
140475	BSND	Cluster_2
66061	TCTEX1D2	Cluster_2
22139	TTR	Cluster_2
225049	TTC7	Cluster_2
381269	MREG	Cluster_2
53322	NUCB2	Cluster_2
14381	G6PDX	Cluster_2
73072	BC068157	Cluster_2
12740	CLDN4	Cluster_2
654459	DEFB25	Cluster_2
74137	NUAK2	Cluster_2
21338	TACR3	Cluster_2
319190	HIST2H2BE	Cluster_2
320137	9530018I07RIK	Cluster_2
226744	9630058J23RIK	Cluster_2
13411	DNAHC11	Cluster_2
66356	2310008H09RIK	Cluster_2
28105	TRIM36	Cluster_2
66952	2310030G06RIK	Cluster_2
69635	DAPK1	Cluster_2
74665	LRRC48	Cluster_2
18039	NEFL	Cluster_2
72347	2210011G09RIK	Cluster_2
272027	BC057893	Cluster_2
66326	DNAJC5B	Cluster_2
217692	SIPA1L1	Cluster_2
56431	DSTN	Cluster_2
74230	1700016K19RIK	Cluster_2
14675	GNA14	Cluster_2
20349	SEMA3E	Cluster_2
19293	PVALB	Cluster_2
192200	WFDC12	Cluster_2
632802	EG632802	Cluster_2
207686	A330021E22RIK	Cluster_2
217030	AP1GBP1	Cluster_2
66179	1110031I02RIK	Cluster_2
68473	MOBKL1A	Cluster_2
19088	PRKAR2B	Cluster_2
54648	CCDC120	Cluster_2
77739	ADAMTSL1	Cluster_2
69665	2310043J07RIK	Cluster_2
109672	CYB5	Cluster_2
83762	OTOF	Cluster_2
16007	CYR61	Cluster_2
20657	SOD3	Cluster_2
21386	TBX3	Cluster_2
214604	4932411E22RIK	Cluster_2
232533	STK38L	Cluster_2
74270	USP20	Cluster_2
100040159	LOC100040159	Cluster_2
272465	GM687	Cluster_2
434008	EG434008	Cluster_2
237253	LRP11	Cluster_2
26901	DEB1	Cluster_2
195727	NHS	Cluster_2
18040	NEFM	Cluster_2
71877	EFHC1	Cluster_2
106639	AI662250	Cluster_2
320024	AADACL1	Cluster_2
100047200	LOC100047200	Cluster_2
100045280	LOC100045280	Cluster_2
70974	PGM2L1	Cluster_2
54612	SFRP5	Cluster_2
66612	ORMDL3	Cluster_2
243912	HSPB6	Cluster_2
270162	ELMOD1	Cluster_2
76877	RAB36	Cluster_2
17449	MDH1	Cluster_2
320587	A230069A22RIK	Cluster_2
270757	BPIL2	Cluster_2
69815	KRTCAP3	Cluster_2
22381	WBP5	Cluster_2
171508	CRELD1	Cluster_2
18261	OCM	Cluster_2
14070	F8A	Cluster_2
68001	1110004E09RIK	Cluster_2
52392	D1ERTD622E	Cluster_2
228139	P2RX3	Cluster_2
78266	ZFP687	Cluster_2
245622	BC031748	Cluster_2
71870	CCDC19	Cluster_2
108116	SLCO3A1	Cluster_2
14027	EVPL	Cluster_2
67307	3110049J23RIK	Cluster_2
13200	DDOST	Cluster_2
17885	MYH8	Cluster_2
22249	UNC13B	Cluster_2
230673	IPO13	Cluster_2
380845	GM904	Cluster_2
20446	ST6GALNAC2	Cluster_2
382543	ANKFN1	Cluster_2
226791	LYPLAL1	Cluster_2
237523	PTPRQ	Cluster_2
242785	KLHL21	Cluster_2
100041504	LOC100041504	Cluster_2
26448	RAGE	Cluster_2
320910	ITGB8	Cluster_3
13867	ERBB3	Cluster_3
109979	ART3	Cluster_3
20347	SEMA3B	Cluster_3
57776	TTYH1	Cluster_3
394430	UGT1A10	Cluster_3
207683	IGSF11	Cluster_3
71412	DHRS2	Cluster_3
23792	ADAM23	Cluster_3
13392	DLX2	Cluster_3
319504	NRCAM	Cluster_3
14007	CUGBP2	Cluster_3
94284	UGT1A6A	Cluster_3
70417	MEGF10	Cluster_3
231532	ARHGAP24	Cluster_3
11735	ANK3	Cluster_3
12835	COL6A3	Cluster_3
13167	DBI	Cluster_3
217258	ABCA8A	Cluster_3
224997	DLGAP1	Cluster_3
66912	BZW2	Cluster_3
73442	HSPA12A	Cluster_3
269987	2610024B07RIK	Cluster_3
212996	WBSCR17	Cluster_3
100044150	LOC100044150	Cluster_3
432572	SPECC1	Cluster_3
192897	ITGB4	Cluster_3
243914	LGI4	Cluster_3
80883	NTNG1	Cluster_3
20665	SOX10	Cluster_3
13618	EDNRB	Cluster_3
17967	NCAM1	Cluster_3
233752	INSC	Cluster_3
71660	RARRES2	Cluster_3
73569	VGLL3	Cluster_3
170439	ELOVL6	Cluster_3
18162	NPR3	Cluster_3
30927	SNAI3	Cluster_3
59092	PCBP4	Cluster_3
230316	MEGF9	Cluster_3
108682	GPT2	Cluster_3
118446	GJE1	Cluster_3
19283	PTPRZ1	Cluster_3
320825	SAMD5	Cluster_3
12799	CNP	Cluster_3
14806	GRIK2	Cluster_3
66042	SOSTDC1	Cluster_3
54357	EPB4.1L4B	Cluster_3
26757	DPYSL4	Cluster_3
245450	SLITRK2	Cluster_3
17196	MBP	Cluster_3
18858	PMP22	Cluster_3
74519	CYP2J9	Cluster_3
23948	MMP17	Cluster_3
75104	MMD2	Cluster_3
16490	KCNA2	Cluster_3
16416	ITGB3	Cluster_3
80890	TRIM2	Cluster_3
100046035	LOC100046035	Cluster_3
13731	EMP2	Cluster_3
16513	KCNJ10	Cluster_3
12955	CRYAB	Cluster_3
55983	PDZRN3	Cluster_3
227485	CDH19	Cluster_3
53614	RECK	Cluster_3
171580	MICAL1	Cluster_3
14758	GPM6B	Cluster_3
68738	ACSS1	Cluster_3
16773	LAMA2	Cluster_3
50706	POSTN	Cluster_3
12661	CHL1	Cluster_3
18823	PLP1	Cluster_3
75847	4930579E17RIK	Cluster_3
11864	ARNT2	Cluster_3
13138	DAG1	Cluster_3
268890	LSAMP	Cluster_3
30794	PDLIM4	Cluster_3
20411	SORBS1	Cluster_3
103210	D630004K10RIK	Cluster_3
72634	TDRKH	Cluster_3
76108	RAP2A	Cluster_3
13837	EPHA3	Cluster_3
76965	SLITRK1	Cluster_3
70083	METRN	Cluster_3
226250	AFAP1L2	Cluster_3
241568	LRRC4C	Cluster_3
394435	UGT1A6B	Cluster_3
16911	LMO4	Cluster_3
215085	SLC35F1	Cluster_3
14432	GAP43	Cluster_3
320339	6720469N11RIK	Cluster_3
432450	NKAIN2	Cluster_3
100045981	LOC100045981	Cluster_3
26362	AXL	Cluster_3
12121	BICD1	Cluster_3
68041	MID1IP1	Cluster_3
665113	TNIK	Cluster_3
74513	NETO2	Cluster_3
13363	DHH	Cluster_3
209760	TMC7	Cluster_3
11658	ALCAM	Cluster_3
20440	ST6GAL1	Cluster_3
74244	ATG7	Cluster_3
67116	CUEDC2	Cluster_3
54366	CTNNAL1	Cluster_3
13003	VCAN	Cluster_3
76960	BCAS1	Cluster_3
19271	PTPRJ	Cluster_3
17528	MPZ	Cluster_3
106014	AW049604	Cluster_3
67884	1810043G02RIK	Cluster_3
100047870	LOC100047870	Cluster_3
237436	GAS2L3	Cluster_3
20249	SCD1	Cluster_3
245038	DCLK3	Cluster_3
56807	SCAMP5	Cluster_3
20408	SH3GL3	Cluster_3
109648	NPY	Cluster_3
22359	VLDLR	Cluster_3
320862	A730054J21RIK	Cluster_3
71738	MAMDC2	Cluster_3
11553	ADRA2C	Cluster_3
69754	FBXO7	Cluster_3
20357	SEMA5B	Cluster_3
271849	SHC4	Cluster_3
100046996	LOC100046996	Cluster_3
268780	EGFLAM	Cluster_3
207839	GALNT6	Cluster_3
237759	COL23A1	Cluster_3
20200	S100A6	Cluster_3
20678	SOX5	Cluster_3
20674	SOX2	Cluster_3
21676	TEAD1	Cluster_3
70839	P2RY12	Cluster_3
14365	FZD3	Cluster_3
53374	CHST3	Cluster_3
23836	CDH20	Cluster_3
68724	ARL8A	Cluster_3
15360	HMGCS2	Cluster_3
17968	NCAM2	Cluster_3
320873	CDH10	Cluster_3
14187	AKR1B8	Cluster_3
12337	CAPN5	Cluster_3
11302	AATK	Cluster_3
69239	2610034M16RIK	Cluster_3
319765	IGF2BP2	Cluster_3
14115	FBLN2	Cluster_3
80893	TMPRSS5	Cluster_3
24052	SGCD	Cluster_3
15221	FOXD3	Cluster_3
68252	A030007L17RIK	Cluster_3
58238	A830059I20RIK	Cluster_3
100045228	LOC100045228	Cluster_3
54418	FMN2	Cluster_3
56440	SNX1	Cluster_3
13390	DLX1	Cluster_3
12140	FABP7	Cluster_3
72433	RAB38	Cluster_3
19299	ABCD3	Cluster_3
20255	SCG3	Cluster_3
56419	DIAP3	Cluster_3
19737	RGS5	Cluster_3
67732	IAH1	Cluster_3
20977	SYP	Cluster_3
227377	FARP2	Cluster_3
16564	KIF21A	Cluster_3
19249	PTPN13	Cluster_3
56284	MRPL19	Cluster_3
67272	CMTM5	Cluster_3
104725	1110002B05RIK	Cluster_3
269152	KIF26B	Cluster_3
19153	PRX	Cluster_3
107272	PSAT1	Cluster_3
18441	P2RY1	Cluster_3
320827	C530008M17RIK	Cluster_3
56839	LGI1	Cluster_3
94185	TNFRSF21	Cluster_3
18526	PCDH10	Cluster_3
71306	MFAP3L	Cluster_3
69633	2310014D11RIK	Cluster_3
68786	1110059G02RIK	Cluster_3
268396	SH3PXD2B	Cluster_3
19142	PRSS12	Cluster_3
76162	6330532G10RIK	Cluster_3
14272	FNTA	Cluster_3
65254	DPYSL5	Cluster_3
17748	MT1	Cluster_3
232164	PAIP2B	Cluster_3
20198	S100A4	Cluster_3
68166	SPIRE1	Cluster_3
320478	B230215L15RIK	Cluster_3
108075	LTBP4	Cluster_3
69008	CAB39L	Cluster_3
14457	GAS7	Cluster_3
67216	MBOAT2	Cluster_3
100678	PSPH	Cluster_3
320078	OLFML2B	Cluster_3
16499	KCNAB3	Cluster_3
52485	D5ERTD505E	Cluster_3
83964	JAM3	Cluster_3
15214	HEY2	Cluster_3
233332	ADAMTS17	Cluster_3
14586	GFRA2	Cluster_3
76485	GLT8D1	Cluster_3
319767	ATP10B	Cluster_3
320840	NEGR1	Cluster_3
94332	CADM3	Cluster_3
211896	DEPDC7	Cluster_3
11980	ATP8A1	Cluster_3
74998	RAB11FIP2	Cluster_3
170643	KIRREL	Cluster_3
209773	DENND2A	Cluster_3
105501	ABHD4	Cluster_3
675709	LOC675709	Cluster_3
53331	STX7	Cluster_3
56524	MPP6	Cluster_3
77045	BCL7A	Cluster_3
20787	SREBF1	Cluster_3
109857	CBR3	Cluster_3
59057	ZFP191	Cluster_3
14793	CDCA3	Cluster_3
14160	LGR5	Cluster_3
17309	MGAT3	Cluster_3
16202	ILK	Cluster_3
66597	TRIM13	Cluster_3
225579	SLC27A6	Cluster_3
74055	PLCE1	Cluster_3
68404	NRN1	Cluster_3
121021	CSPG4	Cluster_3
69642	2310046A06RIK	Cluster_3
17984	NDN	Cluster_3
69217	PLEKHA4	Cluster_3
226421	5430435G22RIK	Cluster_3
243967	GM484	Cluster_3
53897	GAL3ST1	Cluster_3
77889	LBH	Cluster_3
170772	GLCCI1	Cluster_3
233744	SPON1	Cluster_3
16498	KCNAB2	Cluster_3
74570	ZKSCAN1	Cluster_3
102857	SLC6A8	Cluster_3
67815	SEC14L2	Cluster_3
11622	AHR	Cluster_3
263406	PLEKHG3	Cluster_3
77798	A930009A15RIK	Cluster_3
16485	KCNA1	Cluster_3
104156	ETV5	Cluster_3
20362	SEPT8	Cluster_3
192198	LRRC4	Cluster_3
56443	ARPC1A	Cluster_3
319922	VWC2	Cluster_3
244954	PRSS35	Cluster_3
23971	PAPSS1	Cluster_3
14431	GAMT	Cluster_3
21648	DYNLT1	Cluster_3
14221	FJX1	Cluster_3
14805	GRIK1	Cluster_3
71703	ARMCX3	Cluster_3
99696	ANKRD50	Cluster_3
194404	BC030863	Cluster_3
330267	THSD7A	Cluster_3
13628	EEF1A2	Cluster_3
99889	ARFIP1	Cluster_3
71982	SNX10	Cluster_3
13004	NCAN	Cluster_3
12831	COL5A1	Cluster_3
18857	PMP2	Cluster_3
13992	KHDRBS3	Cluster_3
67623	TM7SF3	Cluster_3
26457	SLC27A1	Cluster_3
106633	IFT140	Cluster_3
60344	FIGN	Cluster_3
216082	EG216082	Cluster_3
12014	BACH2	Cluster_3
73710	TUBB2B	Cluster_3
11534	ADK	Cluster_3
213956	AW544981	Cluster_3
13844	EPHB2	Cluster_3
21912	TSPAN7	Cluster_3
67501	CCDC50	Cluster_3
242653	CLDN19	Cluster_3
71791	CPA4	Cluster_3
74194	RND3	Cluster_3
70686	DUSP16	Cluster_3
71085	ARHGAP19	Cluster_3
69399	1700025G04RIK	Cluster_3
104582	RPRML	Cluster_3
226098	HECTD2	Cluster_3
218121	MBOAT1	Cluster_3
330192	VPS37B	Cluster_3
81840	SORCS2	Cluster_3
21351	TALDO1	Cluster_3
109232	SCCPDH	Cluster_3
18750	PRKCA	Cluster_3
77097	TANC2	Cluster_3
66124	JOSD2	Cluster_3
223666	D15WSU169E	Cluster_3
208727	HDAC4	Cluster_3
15958	IFIT2	Cluster_3
100034679	BC117090	Cluster_3
11568	AEBP1	Cluster_3
216565	EHBP1	Cluster_3
100045971	LOC100045971	Cluster_3
23908	HS2ST1	Cluster_3
11502	ADAM9	Cluster_3
433926	LRRC8B	Cluster_3
68526	GPR155	Cluster_3
381678	ZCWPW1	Cluster_3
100046895	LOC100046895	Cluster_3
71263	MRO	Cluster_3
71207	NUDT4	Cluster_3
319649	A730017D01RIK	Cluster_3
338521	FA2H	Cluster_3
73296	RHOBTB3	Cluster_3
19017	PPARGC1A	Cluster_3
16523	KCNJ8	Cluster_3
15478	HS3ST3A1	Cluster_3
52076	TMEM38B	Cluster_3
56356	GLTP	Cluster_3
54197	RNF5	Cluster_3
269019	STK32A	Cluster_3
100044776	LOC100044776	Cluster_3
76267	FADS1	Cluster_3
12323	CAMK2B	Cluster_3
12509	CD59A	Cluster_3
67801	PLLP	Cluster_3
16601	KLF9	Cluster_3
107065	LRRTM2	Cluster_3
67263	ZSWIM6	Cluster_3
319520	DUSP4	Cluster_3
13654	EGR2	Cluster_3
105298	EPDR1	Cluster_3
12841	COL9A3	Cluster_4
14733	GPC1	Cluster_4
240725	SULF1	Cluster_4
16971	LRP1	Cluster_4
19266	PTPRD	Cluster_4
19242	PTN	Cluster_4
320709	TMEM117	Cluster_4
109205	SOBP	Cluster_4
83767	WASF1	Cluster_4
13823	EPB4.1L3	Cluster_4
100046044	LOC100046044	Cluster_4
50781	DKK3	Cluster_4
76884	CYFIP2	Cluster_4
13841	EPHA7	Cluster_4
20319	SFRP2	Cluster_4
259302	SRGAP3	Cluster_4
67299	DOCK7	Cluster_4
16011	IGFBP5	Cluster_4
29811	NDRG2	Cluster_4
16372	IRX2	Cluster_4
12840	COL9A2	Cluster_4
217882	AW555464	Cluster_4
208213	TMEM132C	Cluster_4
17389	MMP16	Cluster_4
16852	LGALS1	Cluster_4
14634	GLI3	Cluster_4
319939	TNS3	Cluster_4
12814	COL11A1	Cluster_4
433229	EG433229	Cluster_4
239318	PLCXD3	Cluster_4
320343	LYPD6	Cluster_4
13179	DCN	Cluster_4
56741	NOPE	Cluster_4
20472	SIX2	Cluster_4
70475	5730409N16RIK	Cluster_4
338370	NALCN	Cluster_4
19716	BEX1	Cluster_4
12904	CRABP2	Cluster_4
11669	ALDH2	Cluster_4
18616	PEG3	Cluster_4
103712	6330403K07RIK	Cluster_4
12166	BMPR1A	Cluster_4
23965	ODZ3	Cluster_4
13052	CXADR	Cluster_4
17965	NBL1	Cluster_4
14107	FAT1	Cluster_4
666387	EG666387	Cluster_4
194590	REPS2	Cluster_4
20512	SLC1A3	Cluster_4
18631	PEX11A	Cluster_4
331532	TCEAL5	Cluster_4
100048362	LOC100048362	Cluster_4
19659	RBP1	Cluster_4
20230	SATB1	Cluster_4
15529	SDC2	Cluster_4
211949	SPSB4	Cluster_4
21923	TNC	Cluster_4
17022	LUM	Cluster_4
18032	NFIX	Cluster_4
22004	TPM2	Cluster_4
14860	GSTA4	Cluster_4
98496	5033414K04RIK	Cluster_4
406217	BEX4	Cluster_4
69772	BDH2	Cluster_4
23966	ODZ4	Cluster_4
13644	EFS	Cluster_4
74205	ACSL3	Cluster_4
14025	BCL11A	Cluster_4
12830	COL4A5	Cluster_4
15464	HRC	Cluster_4
226101	FER1L3	Cluster_4
94353	HMGN3	Cluster_4
14745	EDG2	Cluster_4
20471	SIX1	Cluster_4
16948	LOX	Cluster_4
76686	CLIP3	Cluster_4
140709	EMID2	Cluster_4
71361	AIFM2	Cluster_4
268902	ROBO2	Cluster_4
20352	SEMA4B	Cluster_4
103140	GSTT3	Cluster_4
171567	NME7	Cluster_4
404634	H2AFY2	Cluster_4
21983	TPBG	Cluster_4
11932	ATP1B2	Cluster_4
16949	LOXL1	Cluster_4
208117	APH1B	Cluster_4
12552	CDH11	Cluster_4
54484	MKRN1	Cluster_4
20563	SLIT2	Cluster_4
19099	MAPK8IP1	Cluster_4
214791	SERTAD4	Cluster_4
107515	LGR4	Cluster_4
26557	HOMER2	Cluster_4
319517	6430510M02RIK	Cluster_4
319387	LPHN3	Cluster_4
14183	FGFR2	Cluster_4
12512	CD63	Cluster_4
20365	SERF1	Cluster_4
67874	RPRM	Cluster_4
14619	GJB2	Cluster_4
226025	TRPM3	Cluster_4
17390	MMP2	Cluster_4
14658	GLRB	Cluster_4
630567	LOC630567	Cluster_4
67298	GPRASP1	Cluster_4
78908	IGSF3	Cluster_4
53623	GRIA3	Cluster_4
83679	PDE4DIP	Cluster_4
14009	ETV1	Cluster_4
24117	WIF1	Cluster_4
219151	SCARA3	Cluster_4
12709	CKB	Cluster_4
100043822	LOC100043822	Cluster_4
17242	MDK	Cluster_4
72838	2810482M11RIK	Cluster_4
16367	IRS1	Cluster_4
16979	LRRN1	Cluster_4
677369	LOC677369	Cluster_4
18007	NEO1	Cluster_4
109676	ANK2	Cluster_4
58200	PPP1R1A	Cluster_4
69890	ZFP219	Cluster_4
235534	ACPL2	Cluster_4
67896	CCDC80	Cluster_4
26941	SLC9A3R1	Cluster_4
22235	UGDH	Cluster_4
26897	ACOT1	Cluster_4
14451	GAS1	Cluster_4
433904	OCIAD2	Cluster_4
239393	LRP12	Cluster_4
207181	RBMS3	Cluster_4
16998	LTBP3	Cluster_4
320554	TCP11L1	Cluster_4
68797	PDGFRL	Cluster_4
211712	PCDH9	Cluster_4
224024	SCARF2	Cluster_4
69581	RHOU	Cluster_4
100048721	LOC100048721	Cluster_4
18417	CLDN11	Cluster_4
76917	FLYWCH2	Cluster_4
210719	MKX	Cluster_4
12293	CACNA2D1	Cluster_4
18212	NTRK2	Cluster_4
14369	FZD7	Cluster_4
269994	GSG1L	Cluster_4
217125	SAMD14	Cluster_4
71145	SCARA5	Cluster_4
76854	GPER	Cluster_4
14623	GJB6	Cluster_4
12550	CDH1	Cluster_4
66835	0610007N19RIK	Cluster_4
21858	TIMP2	Cluster_4
13821	EPB4.1L1	Cluster_4
69226	SNX24	Cluster_4
107250	KAZALD1	Cluster_4
69538	ANTXR1	Cluster_4
244058	RGMA	Cluster_4
71436	FLRT3	Cluster_4
101739	PSIP1	Cluster_4
19376	RAB34	Cluster_4
54710	HS3ST3B1	Cluster_4
13807	ENO2	Cluster_4
19043	PPM1B	Cluster_4
106957	SLC39A6	Cluster_4
72333	PALLD	Cluster_4
64292	PTGES	Cluster_4
98667	AW112037	Cluster_4
20682	SOX9	Cluster_4
14362	FZD1	Cluster_4
22157	TULP1	Cluster_4
20979	SYT1	Cluster_4
216856	NLGN2	Cluster_4
78309	PARC	Cluster_4
330671	B4GALNT4	Cluster_4
56177	OLFM1	Cluster_4
330938	DIXDC1	Cluster_4
107581	COL16A1	Cluster_4
66573	DZIP1	Cluster_4
232441	RERG	Cluster_4
56312	NUPR1	Cluster_4
93761	SMARCA1	Cluster_4
22418	WNT5A	Cluster_4
12971	CRYM	Cluster_4
68842	TULP4	Cluster_4
544963	IQGAP2	Cluster_4
53328	PGRMC1	Cluster_4
65960	TWSG1	Cluster_4
667723	EG667723	Cluster_4
74315	RNF145	Cluster_4
67448	PLXDC2	Cluster_4
99382	ABTB2	Cluster_4
195209	GM22	Cluster_4
241289	GM347	Cluster_4
68268	ZDHHC21	Cluster_4
16922	PHYH	Cluster_4
18295	OGN	Cluster_4
20378	FRZB	Cluster_4
109154	2410014A08RIK	Cluster_4
231440	9130213B05RIK	Cluster_4
242297	1700012H17RIK	Cluster_4
109815	H47	Cluster_4
24004	RAI2	Cluster_4
245607	GPRASP2	Cluster_4
59095	FXYD6	Cluster_4
66297	2610017I09RIK	Cluster_4
74186	CCDC3	Cluster_4
14199	FHL1	Cluster_4
19672	RCN1	Cluster_4
67419	3632451O06RIK	Cluster_4
22750	ZFP9	Cluster_4
11906	ZFHX3	Cluster_4
215436	SLC35E3	Cluster_4
280621	BC089491	Cluster_4
241447	LASS6	Cluster_4
70122	MLLT3	Cluster_4
214895	LMAN2L	Cluster_4
246154	VASN	Cluster_4
109272	8030451F13RIK	Cluster_4
12876	CPE	Cluster_4
83453	CHRDL1	Cluster_4
100045628	LOC100045628	Cluster_4
100047082	LOC100047082	Cluster_4
76897	RALYL	Cluster_4
320526	A830080H07RIK	Cluster_4
50786	HS6ST2	Cluster_4
20317	SERPINF1	Cluster_4
75747	SESN3	Cluster_4
52187	RRAGD	Cluster_4
66970	SSBP2	Cluster_4
14789	LEPREL2	Cluster_4
18645	PFN2	Cluster_4
14048	EYA1	Cluster_4
13850	EPHX2	Cluster_4
56264	CPXM1	Cluster_4
108079	PRKAA2	Cluster_4
72821	SCN2B	Cluster_4
381813	PRMT8	Cluster_4
12348	CAR11	Cluster_4
12162	BMP7	Cluster_4
103885	AI875142	Cluster_4
16419	ITGB5	Cluster_4
19280	PTPRS	Cluster_4
100048436	LOC100048436	Cluster_4
229715	AMIGO1	Cluster_4
18242	OAT	Cluster_4
227325	DNER	Cluster_4
67455	KLHL13	Cluster_4
12824	COL2A1	Cluster_4
19086	PRKAR1B-RS	Cluster_4
18764	PKD2	Cluster_4
12577	CDKN1C	Cluster_4
234378	KLHL26	Cluster_4
54195	GUCY1B3	Cluster_4
72480	TSPYL4	Cluster_4
212898	DSE	Cluster_4
239796	1600021P15RIK	Cluster_4
381338	LONRF2	Cluster_4
68303	9130005N14RIK	Cluster_4
218793	UBE2E2	Cluster_4
75985	RAB30	Cluster_4
13429	DNM1	Cluster_4
27360	ADD3	Cluster_4
99887	TMEM56	Cluster_4
69590	2310016C16RIK	Cluster_4
14739	EDG5	Cluster_4
231549	LRRC8D	Cluster_4
244198	OLFML1	Cluster_4
52666	D10ERTD610E	Cluster_4
232232	HDAC11	Cluster_4
14339	AKTIP	Cluster_4
76293	MFAP4	Cluster_4
53310	DLG3	Cluster_4
269695	TMEM118	Cluster_4
12070	NGFRAP1	Cluster_4
71943	TOM1L1	Cluster_4
83603	ELOVL4	Cluster_4
213575	DYNC2LI1	Cluster_4
105785	KDELR3	Cluster_4
17183	MATN4	Cluster_4
76820	D12ERTD553E	Cluster_4
67306	3110050N22RIK	Cluster_4
19883	RORA	Cluster_4
15500	HSF2	Cluster_4
30959	DDX25	Cluster_4
17385	MMP11	Cluster_4
74053	GRIP1	Cluster_4
107503	ATF5	Cluster_4
64945	CLDN12	Cluster_4
69847	WNK4	Cluster_4
102913	6330509M05RIK	Cluster_4
242509	BNC2	Cluster_4
14600	GHR	Cluster_4
68918	1190005I06RIK	Cluster_4
99151	CERCAM	Cluster_4
21809	TGFB3	Cluster_4
99105	C230082I21RIK	Cluster_4
319832	6332401O19RIK	Cluster_4
234593	NDRG4	Cluster_4
80884	MAGED2	Cluster_4
56464	CTSF	Cluster_4
66593	DIABLO	Cluster_4
100046259	LOC100046259	Cluster_4
13038	CTSK	Cluster_4
73181	NFATC4	Cluster_4
93960	NKD1	Cluster_4
66993	SMARCD3	Cluster_4
234725	ZFP612	Cluster_4
20652	SOAT1	Cluster_4
73729	ZFP383	Cluster_4
100048514	LOC100048514	Cluster_4
100043555	LOC100043555	Cluster_4
69354	SLC38A4	Cluster_4
19288	PTX3	Cluster_4
219134	TMEM46	Cluster_4
76809	BRI3BP	Cluster_4
26611	RCN2	Cluster_4
22051	TRIP6	Cluster_4
18111	NNAT	Cluster_4
59012	MOXD1	Cluster_4
22253	UNC5C	Cluster_4
94275	MAGED1	Cluster_4
105245	TXNDC5	Cluster_4
338351	SFRS17B	Cluster_4
73173	PCDH18	Cluster_4
12837	COL8A1	Cluster_4
72902	SPOCK3	Cluster_4
216831	AU040829	Cluster_4
68939	RASL11B	Cluster_4
20320	NPTN	Cluster_4
12258	SERPING1	Cluster_4
108148	GALNT2	Cluster_4
67198	2810022L02RIK	Cluster_4
216049	ZFP365	Cluster_4
15183	HDAC3	Cluster_4
18209	NTN2L	Cluster_4
11785	APBB1	Cluster_4
23980	PEBP1	Cluster_4
52398	SEPT11	Cluster_4
14314	FSTL1	Cluster_4
20346	SEMA3A	Cluster_4
110350	DYNC2H1	Cluster_4
16210	IMPACT	Cluster_4
76411	1700019E19RIK	Cluster_4
100048251	LOC100048251	Cluster_4
69434	SNHG10	Cluster_4
19091	PRKG1	Cluster_4
20397	SGPL1	Cluster_4
22339	VEGFA	Cluster_4
226856	LPGAT1	Cluster_4
22402	WISP1	Cluster_4
68259	IFT80	Cluster_4
71763	1300011L04RIK	Cluster_4
24064	SPRY2	Cluster_4
269941	CHSY1	Cluster_4
216725	ADAMTS2	Cluster_4
20420	SHD	Cluster_4
108837	IBTK	Cluster_4
327900	UBTD2	Cluster_4
98388	CHST10	Cluster_4
60596	GUCY1A3	Cluster_4
67041	OXCT1	Cluster_4
68777	TMEM53	Cluster_4
109135	PLEKHA5	Cluster_4
93762	SMARCA5	Cluster_4
110078	PYGB	Cluster_4
68861	1190002N15RIK	Cluster_4
57329	OTOR	Cluster_4
246710	RHOBTB2	Cluster_4
13039	CTSL	Cluster_4
67458	ERGIC1	Cluster_4
216558	UGP2	Cluster_4
384783	IRS2	Cluster_4
58859	EFEMP2	Cluster_4
12308	CALB2	Cluster_4
66180	1110036O03RIK	Cluster_4
96935	SUSD4	Cluster_4
99543	OLFML3	Cluster_4
66074	TMEM167	Cluster_4
68874	KLHDC9	Cluster_4
70025	ACOT7	Cluster_4
272009	SRRP	Cluster_4
64406	SP5	Cluster_4
66684	TCEAL8	Cluster_4
17319	MIF	Cluster_4
56295	HIGD1A	Cluster_4
57265	FZD2	Cluster_4
93737	PARD6G	Cluster_4
114715	SPRED1	Cluster_4
53330	VAMP4	Cluster_4
81535	SGPP1	Cluster_4
100044204	LOC100044204	Cluster_4
22153	TUBB4	Cluster_4
106931	KCTD1	Cluster_4
29819	STAU2	Cluster_4
231207	CPEB2	Cluster_4
665646	EG665646	Cluster_4
14057	SFXN1	Cluster_4
14874	GSTZ1	Cluster_4
230103	NPR2	Cluster_4
106878	2010002N04RIK	Cluster_4
14697	GNB5	Cluster_4
114886	CYGB	Cluster_4
12159	BMP4	Cluster_4
241688	6330439K17RIK	Cluster_4
71591	ZFP251	Cluster_4
74173	1700012B15RIK	Cluster_4
66885	ACADSB	Cluster_4
209456	TRP53BP2	Cluster_4
101197	AI894139	Cluster_4
17150	MFAP2	Cluster_4
107528	MAGEE1	Cluster_4
16987	LSS	Cluster_4
104776	ALDH6A1	Cluster_4
70771	GPR173	Cluster_4
12338	CAPN6	Cluster_4
57874	PTPLAD1	Cluster_4
67378	BBS2	Cluster_4
18605	ENPP1	Cluster_4
170719	OXR1	Cluster_4
67260	LASS4	Cluster_4
83965	ENPP5	Cluster_4
12361	CASK	Cluster_4
18476	PAFAH1B3	Cluster_4
66904	PCCB	Cluster_4
16430	STT3A	Cluster_4
69256	ZFP397	Cluster_4
98932	MYL9	Cluster_4
320634	OCRL	Cluster_4
109594	LMO1	Cluster_4
19339	RAB3A	Cluster_4
67557	LARP6	Cluster_4
66259	CAMK2N1	Cluster_4
66412	ARRDC4	Cluster_4
102774	BBS4	Cluster_4
213760	PREPL	Cluster_4
14700	GNG10	Cluster_4
67326	1700037H04RIK	Cluster_4
108760	GALNTL1	Cluster_4
223601	0910001A06RIK	Cluster_4
16206	LRIG1	Cluster_4
231986	JAZF1	Cluster_4
192287	SLC25A36	Cluster_4
100047167	LOC100047167	Cluster_4
231997	FKBP14	Cluster_4
414102	E230016K23RIK	Cluster_4
20639	SNRPB2	Cluster_4
23955	NEK4	Cluster_4
223732	LDOC1L	Cluster_4
217666	L2HGDH	Cluster_4
320736	E130203B14RIK	Cluster_4
242466	ZFP462	Cluster_4
75614	2610019E17RIK	Cluster_4
223669	ZFP7	Cluster_4
100637	B230342M21RIK	Cluster_4
399591	4930488E11RIK	Cluster_4
17756	MTAP2	Cluster_4
17470	CD200	Cluster_5
16403	ITGA6	Cluster_5
19414	RASA3	Cluster_5
15530	HSPG2	Cluster_5
286940	FLNB	Cluster_5
81701	EGFL8	Cluster_5
11491	ADAM17	Cluster_5
16398	ITGA2	Cluster_5
243362	STARD13	Cluster_5
14225	FKBP1A	Cluster_5
217069	TRIM25	Cluster_5
68659	1110032E23RIK	Cluster_5
101476	PLEKHA1	Cluster_5
17388	MMP15	Cluster_5
17153	MAL	Cluster_5
107607	NOD1	Cluster_5
219140	SPATA13	Cluster_5
107995	CDC20	Cluster_5
84004	MCAM	Cluster_5
97998	DEPDC6	Cluster_5
30953	SCHIP1	Cluster_5
12306	ANXA2	Cluster_5
675534	LOC675534	Cluster_5
277360	BC067047	Cluster_5
18611	PEA15A	Cluster_5
12492	SCARB2	Cluster_5
17758	MTAP4	Cluster_5
74107	CEP55	Cluster_5
26401	MAP3K1	Cluster_5
18024	NFE2L2	Cluster_5
110380	SHROOM2	Cluster_5
19317	QK	Cluster_5
51944	D2ERTD750E	Cluster_5
52276	CDCA8	Cluster_5
68743	ANLN	Cluster_5
103080	SEPT10	Cluster_5
110033	KIF22	Cluster_5
54392	NCAPG	Cluster_5
11799	BIRC5	Cluster_5
78388	MVP	Cluster_5
330260	PON2	Cluster_5
67092	GATM	Cluster_5
108907	NUSAP1	Cluster_5
215387	NCAPH	Cluster_5
244668	SIPA1L2	Cluster_5
360198	HIST1H3A	Cluster_5
24109	UBL3	Cluster_5
18817	PLK1	Cluster_5
100047480	LOC100047480	Cluster_5
117160	TTYH2	Cluster_5
319179	HIST1H2BE	Cluster_5
56376	PDLIM5	Cluster_5
18128	NOTCH1	Cluster_5
319187	HIST1H2BN	Cluster_5
22352	VIM	Cluster_5
140721	CASKIN2	Cluster_5
319165	HIST1H2AD	Cluster_5
18439	P2RX7	Cluster_5
17988	NDRG1	Cluster_5
98878	EHD4	Cluster_5
56722	LITAF	Cluster_5
72119	TPX2	Cluster_5
16881	LIG1	Cluster_5
218877	SEMA3G	Cluster_5
319169	HIST1H2AK	Cluster_5
97165	HMGB2	Cluster_5
66145	1110003F05RIK	Cluster_5
319180	HIST1H2BF	Cluster_5
67946	SPATA6	Cluster_5
21844	TIAM1	Cluster_5
319183	HIST1H2BJ	Cluster_5
110829	LIMS1	Cluster_5
218820	ZFP503	Cluster_5
319152	HIST1H3H	Cluster_5
225341	LIMS2	Cluster_5
319168	HIST1H2AH	Cluster_5
319167	HIST1H2AG	Cluster_5
17216	MCM2	Cluster_5
22172	TYMS-PS	Cluster_5
319186	HIST1H2BM	Cluster_5
233406	PRC1	Cluster_5
319191	HIST1H2AI	Cluster_5
319171	HIST1H2AO	Cluster_5
[truncated: 746 more rows]
