# Supplementary material for: Cell Type–Specific Transcriptome Analysis Reveals a Major Role for Zeb1 and miR-200b in Mouse Inner Ear Morphogenesis
Source: PLoS Genet. 2011 Sep 29;7(9):e1002309. doi: 10.1371/journal.pgen.1002309 (PMC3183091; doi:10.1371/journal.pgen.1002309)
Supplement: Table S4 — Cell type–specific mRNA expression levels of genes that map to uncloned deafness loci. (XLSX) [file pgen.1002309.s010.xlsx]

## Sheet: mRNA data actual expression val
probeid	geneid	Cs	Cn	Cb	Cm	Vs	Vn	Vb	Vm		deaf.loci	Matisse module 7
LECT1	16840	2005.85	120.259	108.383	106.891	1226.22	106.891	97.0059	137.187		AUNA1
THSD1	56229	111.43	117.784	709.176	105.42	129.787	116.162	714.109	134.364		AUNA1
DIAP3	56419	106.153	202.251	117.784	101.125	107.635	170.072	117.784	93.7015		AUNA1
TRIM13	66597	117.784	218.275	104.691	99.0442	112.206	227.544	107.635	104.691		AUNA1
P2RY5	67168	167.73	140.07	533.742	240.518	265.028	136.239	661.685	280.139		AUNA1
CAB39L	69008	826.001	657.114	340.144	337.794	643.591	754.826	337.794	312.996		AUNA1
CKAP2	80986	85.6274	232.325	308.687	147.033	103.968	235.568	172.446	118.603		AUNA1
PCDH17	219228	430.539	445.722	1698.45	537.455	515.561	484.382	1770.57	315.173		AUNA1
PCDH20	219257	123.64	92.4115	88.647	87.4266	424.612	148.056	91.7731	88.0347		AUNA1
BMX	12169	96.3358	94.3532	156.498	93.7015	98.36	95.0095	230.72	93.0542		DFN6
GPM6B	14758	584.071	1595.73	298.172	955.426	448.822	1488.87	296.112	1089.92		DFN6
RAI2	24004	237.207	233.941	91.7731	430.539	149.086	191.341	113.772	809.002		DFN6
SMPX	66106	388.023	95.0095	93.7015	92.4115	948.826	116.97	103.25	130.69		DFN6
REPS2	194590	103.25	91.7731	91.7731	218.275	121.938	97.0059	90.5097	312.996		DFN6
NHS	195727	186.108	101.125	109.896	144.007	242.191	116.162	107.635	136.239		DFN6
GPR64	237175	689.784	112.206	100.427	117.784	99.0442	115.36	99.7331	187.403		DFN6
ALCAM	11658	448.822	1398.83	143.013	404.501	367.093	1176.27	135.298	837.532		DFNA18
COL8A1	12837	298.172	194.012	121.095	781.445	879.171	268.727	134.364	1428.22		DFNA18
DAG1	13138	797.865	2120.22	694.581	729.114	849.223	2062.24	704.277	776.047		DFNA18
EPHA3	13837	103.25	288.015	112.986	333.144	103.968	292.036	108.383	111.43		DFNA18
FSTL1	14314	3743.05	2288.2	1795.29	3191.46	2304.12	2469.49	1782.89	3468.27		DFNA18
GAP43	14432	93.0542	739.292	106.153	410.148	105.42	1074.91	128.89	194.012		DFNA18
GATA2	14461	1478.58	2368.9	652.575	100.427	1871.53	1795.29	826.001	2352.53		DFNA18
GNAI2	14678	342.509	467.882	1278.29	342.509	374.806	455.087	1458.23	415.873		DFNA18
LRIG1	16206	760.076	407.315	225.972	512	474.413	526.394	237.207	455.087		DFNA18
ITGB5	16419	276.282	177.294	99.0442	256	328.557	186.108	93.0542	221.322		DFNA18
LAMB2	16779	477.713	504.951	522.758	564.175	1105.13	564.175	982.286	689.784		DFNA18
MCM2	17216	137.187	308.687	367.093	176.069	146.018	280.139	321.795	151.167		DFNA18
CD200	17470	326.288	1209.34	1341.84	362.039	230.72	1458.23	1606.83	184.823		DFNA18
CNTN3	18488	95.6704	111.43	97.6806	321.795	105.42	115.36	103.25	233.941		DFNA18
PROS1	19128	138.141	1652	739.292	734.185	354.588	1820.35	797.865	634.73		DFNA18
PTPRG	19270	203.657	190.019	410.148	177.294	176.069	149.086	413.001	187.403		DFNA18
ROBO1	19876	792.353	190.019	630.346	1152.06	770.686	166.572	298.172	770.686		DFNA18	Yes
SEMA3B	20347	182.278	380.038	108.383	99.7331	213.783	442.643	108.383	100.427		DFNA18
SEMA3F	20350	427.565	112.206	268.727	233.941	256	111.43	213.783	304.437		DFNA18
SEMA5B	20357	630.346	724.077	102.537	330.842	272.479	630.346	100.427	227.544		DFNA18
TRF	22041	97.6806	167.73	786.88	167.73	121.938	257.781	504.951	608.874		DFNA18
WNT5A	22418	809.002	139.102	98.36	634.73	352.139	163.144	155.417	1305.15		DFNA18
FAIM	23873	410.148	364.557	526.394	265.028	377.413	335.461	504.951	290.018		DFNA18
NEK4	23955	458.253	512	165.421	413.001	592.224	584.071	245.572	442.643		DFNA18
TWF2	23999	154.343	172.446	306.555	157.586	274.374	142.025	347.291	167.73		DFNA18
SLCO2A1	24059	90.5097	92.4115	245.572	92.4115	243.875	93.7015	369.646	121.938		DFNA18
IL17RB	50905	132.514	98.36	86.8227	95.0095	177.294	91.1392	93.7015	93.0542		DFNA18
ST3GAL6	54613	106.891	98.36	477.713	118.603	101.829	95.0095	455.087	119.428		DFNA18
PDZRN3	55983	165.421	680.287	112.986	380.038	259.574	519.147	109.896	544.958		DFNA18
B4GALT4	56375	2896.31	508.463	792.353	948.826	2401.97	407.315	1234.75	1287.18		DFNA18
SLC15A2	57738	873.098	186.108	101.829	121.095	576.03	125.366	100.427	230.72		DFNA18
PCBP4	59092	1595.73	2210.26	294.067	849.223	1408.55	2241.11	243.875	955.426		DFNA18
ARL6IP5	65106	256	207.937	413.001	203.657	259.574	200.854	413.001	206.5		DFNA18
PCCB	66904	744.434	625.992	352.139	564.175	704.277	568.1	364.557	689.784		DFNA18
PLXND1	67784	99.0442	404.501	1937.53	164.279	107.635	421.679	1795.29	174.853		DFNA18
TMEM39A	67846	541.193	760.076	1675.06	1009.9	639.145	803.414	2179.83	1351.18		DFNA18
CCDC80	67896	321.795	125.366	95.6704	380.038	256	146.018	96.3358	467.882		DFNA18
ARHGEF3	71704	164.279	315.173	560.278	333.144	292.036	430.539	1060.11	613.109		DFNA18
SYNPR	72003	97.0059	292.036	87.4266	142.025	131.599	238.856	104.691	792.353		DFNA18
PDIA5	72599	268.727	128	151.167	146.018	188.706	128.89	148.056	138.141		DFNA18
VGLL3	73569	111.43	237.207	88.0347	95.6704	156.498	421.679	93.0542	99.0442		DFNA18
UBE1L	74153	670.921	948.826	1458.23	922.88	604.668	855.13	1278.29	1152.06		DFNA18
4930452B06RIK	74430	464.65	153.277	210.839	163.144	501.463	127.116	202.251	135.298		DFNA18
PIK3CB	74769	1438.15	237.207	760.076	458.253	1389.16	218.275	1052.79	568.1		DFNA18
GLT8D1	76485	312.996	455.087	205.074	335.461	304.437	451.944	233.941	354.588		DFNA18
ABHD14B	76491	427.565	108.383	134.364	139.102	298.172	131.599	139.102	155.417		DFNA18
HEG1	77446	119.428	164.279	630.346	207.937	144.007	184.823	776.047	221.322		DFNA18
ILDR1	106347	328.557	93.0542	93.7015	89.8845	282.088	93.7015	97.0059	89.8845		DFNA18
MYLK	107589	116.162	120.259	380.038	263.197	97.6806	205.074	347.291	187.403		DFNA18
IL17RD	171463	792.353	242.191	714.109	1351.18	1243.34	321.795	786.88	1618		DFNA18
STAB1	192187	163.144	288.015	530.056	212.306	215.269	337.794	548.748	230.72		DFNA18
IGSF11	207683	242.191	826.001	120.259	112.206	221.322	729.114	112.986	300.246		DFNA18
GRAMD1C	207798	218.275	118.603	89.2636	114.563	210.839	121.938	100.427	120.259		DFNA18
PHLDB2	208177	372.217	661.685	1112.82	729.114	357.054	617.374	1045.52	1152.06		DFNA18
DTX3L	209200	112.986	165.421	442.643	174.853	122.786	182.278	484.382	149.086		DFNA18
CHDH	218865	164.279	109.896	100.427	94.3532	284.05	101.125	102.537	97.6806		DFNA18
SEMA3G	218877	93.0542	202.251	272.479	91.7731	89.2636	198.088	354.588	91.7731		DFNA18
FRMD4B	232288	163.144	109.137	256	196.72	216.767	98.36	298.172	111.43		DFNA18
TOPBP1	235559	170.072	324.034	270.597	235.568	160.898	321.795	266.871	188.706		DFNA18
ATP2C1	235574	461.44	464.65	252.476	219.793	362.039	380.038	235.568	245.572		DFNA18
ZPLD1	239852	146.018	427.565	127.116	948.826	3541.14	410.148	99.7331	224.411		DFNA18
LSAMP	268890	150.123	302.334	101.125	114.563	128.89	227.544	103.25	101.125		DFNA18
ROBO2	268902	225.972	103.968	95.6704	268.727	104.691	99.0442	97.6806	165.421		DFNA18
EPHB1	270190	625.992	564.175	474.413	200.854	968.763	533.742	294.067	203.657		DFNA18	Yes
FLNB	286940	1398.83	948.826	1488.87	404.501	1287.18	803.414	1584.71	315.173		DFNA18
PARP14	547253	99.0442	145.009	249	89.2636	97.6806	225.972	270.597	94.3532		DFNA18
EDN1	13614	116.162	99.0442	274.374	89.2636	114.563	136.239	398.932	86.8227		DFNA21
ID4	15904	424.612	464.65	118.603	104.691	519.147	359.538	122.786	110.661		DFNA21
ATXN1	20238	464.65	168.897	424.612	319.573	448.822	152.219	448.822	302.334		DFNA21
MBOAT1	218121	136.239	182.278	103.25	96.3358	192.672	227.544	114.563	115.36		DFNA21
OTX2	18424	372.217	93.0542	95.0095	93.0542	396.177	89.2636	97.0059	86.8227		DFNA23
PRKCH	18755	163.144	99.7331	552.565	111.43	122.786	102.537	584.071	102.537		DFNA23
SIX1	20471	1067.48	144.007	97.0059	734.185	704.277	116.97	95.6704	458.253		DFNA23
3632451O06RIK	67419	136.239	166.572	97.6806	259.574	181.019	216.767	97.0059	471.136		DFNA23
RHOJ	80837	144.007	487.751	1595.73	982.286	143.013	494.559	1389.16	1002.93		DFNA23
SGPP1	81535	1031.12	809.002	357.054	879.171	1016.93	625.992	455.087	1184.45		DFNA23
RTN1	104001	694.581	451.944	110.661	398.932	929.3	158.683	103.968	183.546		DFNA23
DAAM1	208846	522.758	145.009	261.379	286.026	245.572	155.417	233.941	254.232		DFNA23
TMEM30B	238257	1200.98	91.7731	95.0095	154.343	604.668	90.5097	89.8845	99.7331		DFNA23
PLEKHG3	263406	1758.34	1675.06	268.727	739.292	1675.06	1722.16	250.732	588.134		DFNA23
KDR	16542	91.7731	93.7015	464.65	89.2636	156.498	91.7731	568.1	96.3358		DFNA27
IGFBP7	29817	202.251	306.555	2418.67	206.5	199.466	413.001	2740.08	418.766		DFNA27
HOPX	74318	94.3532	91.1392	97.6806	93.7015	367.093	109.896	101.125	97.6806		DFNA27
LPHN3	319387	198.088	298.172	116.97	252.476	256	288.015	121.938	254.232		DFNA27
C530008M17RIK	320827	140.07	206.5	110.661	121.938	144.007	159.786	97.0059	100.427		DFNA27
FES	14159	96.3358	100.427	181.019	116.97	94.3532	103.968	247.28	105.42		DFNA30
ANPEP	16790	221.322	116.162	95.6704	173.645	494.559	131.599	95.0095	183.546		DFNA30	Yes
MFGE8	17304	879.171	617.374	2817.11	1152.06	1323.37	873.098	3444.31	1052.79		DFNA30
NTRK3	18213	101.125	145.009	103.968	238.856	160.898	270.597	131.599	369.646		DFNA30
PEX11A	18631	290.018	215.269	97.6806	221.322	257.781	233.941	108.383	245.572		DFNA30
RLBP1	19771	501.463	166.572	107.635	97.0059	580.037	107.635	106.153	96.3358		DFNA30
SEMA4B	20352	861.078	729.114	222.861	820.296	1176.27	639.145	221.322	680.287		DFNA30
ST8SIA2	20450	165.421	129.787	97.6806	150.123	300.246	99.0442	91.7731	138.141		DFNA30
IQGAP1	29875	266.871	215.269	385.343	290.018	224.411	265.028	430.539	298.172		DFNA30
ABHD2	54608	625.992	354.588	1192.69	613.109	749.612	415.873	1251.98	867.067		DFNA30
SV2B	64176	304.437	202.251	91.1392	109.896	112.986	150.123	94.3532	104.691		DFNA30
HAPLN3	67666	99.7331	99.7331	195.361	98.36	96.3358	104.691	152.219	104.691		DFNA30
MRPS11	67994	146.018	171.255	263.197	139.102	147.033	159.786	247.28	130.69		DFNA30
SLCO3A1	108116	205.074	249	117.784	143.013	268.727	188.706	121.095	150.123		DFNA30
PRC1	233406	109.137	396.177	319.573	177.294	157.586	326.288	286.026	138.141		DFNA30
RGMA	244058	1251.98	294.067	109.896	401.707	625.992	156.498	95.6704	393.44		DFNA30
CSF1	12977	97.0059	129.787	235.568	160.898	99.0442	130.69	172.446	354.588		DFNA33
KCNA2	16490	141.044	576.03	113.772	98.36	138.141	560.278	100.427	101.829		DFNA33
TMEM77	67171	160.898	156.498	235.568	181.019	162.017	181.019	321.795	157.586		DFNA33
1700027A23RIK	76420	115.36	91.1392	101.829	89.2636	302.334	88.647	97.0059	91.1392		DFNA33
AMIGO1	229715	213.783	213.783	117.784	377.413	235.568	195.361	120.259	330.842		DFNA33
SCCPDH	109232	464.65	604.668	249	374.806	533.742	494.559	222.861	367.093		DFNA34
9630058J23RIK	226744	362.039	181.019	207.937	212.306	382.681	159.786	212.306	222.861		DFNA34
KIF26B	269152	99.7331	184.823	93.0542	100.427	90.5097	203.657	99.7331	101.125		DFNA34
HDAC3	15183	533.742	340.144	280.139	401.707	491.143	367.093	266.871	404.501		DFNA42
SMAD5	17129	259.574	308.687	474.413	704.277	230.72	257.781	357.054	544.958		DFNA42
TGFBI	21810	112.206	202.251	421.679	1710.26	120.259	182.278	254.232	1234.75		DFNA42
PCDH12	53601	86.2229	88.0347	596.344	89.2636	88.0347	93.0542	608.874	88.0347		DFNA42
CXCL14	57266	92.4115	93.0542	95.0095	89.2636	282.088	99.0442	95.0095	95.6704		DFNA42
1110006O17RIK	68545	95.6704	95.6704	760.076	91.1392	98.36	122.786	714.109	97.0059		DFNA42
NME5	75533	222.861	101.829	106.153	126.238	404.501	109.137	101.829	133.436		DFNA42
PCDH1	75599	148.056	162.017	661.685	119.428	172.446	186.108	588.134	106.891		DFNA42
SIL1	81500	243.875	143.013	177.294	135.298	294.067	151.167	178.527	170.072		DFNA42
CENTD3	106952	206.5	458.253	5595.3	685.019	199.466	776.047	5256.91	238.856		DFNA42
LRRTM2	107065	111.43	282.088	128	116.162	121.095	374.806	125.366	101.125		DFNA42
CAPG	12332	458.253	380.038	170.072	138.141	477.713	484.382	196.72	156.498		DFNA43
CTNNA2	12386	125.366	116.97	93.7015	163.144	219.793	111.43	93.7015	132.514		DFNA43
CXCR4	12767	704.277	302.334	879.171	160.898	242.191	340.144	786.88	401.707		DFNA43
DBI	13167	2610.3	4608.24	1595.73	1595.73	2272.4	4513.4	1370.04	1552.09		DFNA43
FAP	14089	157.586	144.007	138.141	304.437	140.07	154.343	146.018	328.557		DFNA43
FHL2	14200	143.013	114.563	116.162	284.05	156.498	110.661	105.42	159.786		DFNA43
GAD1	14415	212.306	91.1392	94.3532	88.647	206.5	91.1392	92.4115	97.0059		DFNA43	Yes
GALNT3	14425	178.527	124.5	97.0059	89.2636	344.892	142.025	93.0542	98.36		DFNA43
GPD2	14571	792.353	404.501	367.093	232.325	639.145	477.713	404.501	290.018		DFNA43
LRP2	14725	448.822	93.0542	94.3532	89.8845	242.191	93.0542	91.7731	89.2636		DFNA43
IL1R1	16177	278.204	131.599	263.197	114.563	110.661	134.364	247.28	101.125		DFNA43
ITGB6	16420	533.742	92.4115	98.36	90.5097	111.43	90.5097	93.0542	91.7731		DFNA43
MAL	17153	588.134	942.272	342.509	100.427	630.346	1360.57	413.001	124.5		DFNA43
MCM6	17219	439.586	831.746	922.88	734.185	530.056	820.296	776.047	657.114		DFNA43
PTPN18	19253	95.0095	96.3358	203.657	97.0059	95.0095	102.537	153.277	99.7331		DFNA43
ST3GAL5	20454	885.286	955.426	867.067	276.282	1964.57	1060.11	879.171	315.173		DFNA43
VAMP8	22320	541.193	266.871	410.148	261.379	604.668	292.036	491.143	333.144		DFNA43
ZEB2	24136	100.427	2304.12	286.026	1038.29	179.769	2610.3	319.573	556.408		DFNA43
B3GALT1	26877	109.137	126.238	91.7731	328.557	133.436	117.784	89.2636	266.871		DFNA43
MAP4K4	26921	451.944	1314.23	1408.55	666.287	568.1	1770.57	1398.83	504.951		DFNA43
GRB14	50915	171.255	96.3358	188.706	199.466	118.603	99.0442	179.769	106.891		DFNA43
REEP1	52250	154.343	330.842	600.491	340.144	194.012	374.806	519.147	464.65		DFNA43
VAMP5	53620	89.8845	99.0442	190.019	92.4115	91.7731	97.0059	213.783	93.0542		DFNA43
MRPL19	56284	134.364	508.463	181.019	151.167	195.361	617.374	139.102	227.544		DFNA43
FIGN	60344	136.239	362.039	144.007	139.102	116.162	364.557	126.238	122.786		DFNA43
RALB	64143	401.707	451.944	1074.91	396.177	310.834	439.586	1067.48	310.834		DFNA43
SP5	64406	144.007	121.938	112.986	367.093	196.72	112.206	112.206	494.559		DFNA43
NMI	64685	227.544	191.341	968.763	661.685	254.232	206.5	849.223	501.463		DFNA43
SPC25	66442	98.36	280.139	222.861	163.144	119.428	249	229.126	133.436		DFNA43
TANC1	66860	1629.26	709.176	1698.45	1488.87	1595.73	776.047	1992	1112.82		DFNA43
RNF149	67702	404.501	433.534	342.509	421.679	1184.45	572.051	310.834	968.763		DFNA43
RPRM	67874	1418.35	344.892	97.6806	776.047	1951	268.727	116.162	1652		DFNA43
FMNL2	71409	272.479	781.445	580.037	643.591	467.882	837.532	685.019	699.413		DFNA43
GYPC	71683	91.1392	330.842	233.941	369.646	86.8227	396.177	240.518	508.463		DFNA43
LYPD1	72585	93.0542	168.897	93.7015	203.657	99.7331	91.7731	93.0542	99.0442		DFNA43
CYBRD1	73649	377.413	130.69	99.0442	110.661	229.126	112.986	97.0059	135.298		DFNA43
SLC35F5	74150	1858.6	504.951	699.413	968.763	1200.98	474.413	704.277	1226.22		DFNA43
RND3	74194	2759.13	2469.49	481.036	1458.23	2210.26	3104.19	477.713	1305.15		DFNA43
DAPL1	76747	344.892	97.0059	93.0542	93.0542	604.668	98.36	99.0442	95.0095		DFNA43
1500015O10RIK	78896	5404.7	675.588	120.259	296.112	1351.18	719.076	119.428	592.224		DFNA43
TCFCP2L1	81879	154.343	97.0059	114.563	130.69	249	101.829	102.537	274.374		DFNA43
CHST10	98388	164.279	132.514	95.0095	276.282	155.417	128	109.896	254.232		DFNA43
SEPT10	103080	170.072	393.44	382.681	221.322	174.853	427.565	433.534	199.466		DFNA43
LIMS1	110829	229.126	439.586	464.65	240.518	154.343	439.586	393.44	245.572		DFNA43
E030049G20RIK	210356	424.612	112.986	124.5	174.853	198.088	107.635	119.428	268.727		DFNA43
THSD7B	210417	121.938	95.0095	95.0095	96.3358	274.374	94.3532	93.0542	97.6806		DFNA43
LMAN2L	214895	410.148	349.706	179.769	552.565	448.822	367.093	178.527	661.685		DFNA43
NCAPH	215387	102.537	280.139	257.781	124.5	110.661	268.727	205.074	106.891		DFNA43
LIMS2	225341	132.514	167.73	203.657	123.64	111.43	219.793	250.732	129.787		DFNA43
PKP4	227937	1478.58	227.544	576.03	292.036	657.114	192.672	630.346	415.873		DFNA43	Yes
XIRP2	241431	101.829	89.2636	95.0095	86.2229	243.875	88.0347	93.7015	89.2636		DFNA43
LASS6	241447	321.795	141.044	152.219	286.026	385.343	135.298	139.102	286.026		DFNA43
COBLL1	319876	121.938	108.383	317.365	116.97	195.361	105.42	324.034	103.968		DFNA43
LYPD6	320343	259.574	147.033	101.829	494.559	131.599	240.518	103.25	719.076		DFNA43
NOSTRIN	329416	93.0542	97.0059	205.074	92.4115	89.8845	98.36	194.012	91.1392		DFNA43
LONRF2	381338	128.89	178.527	99.0442	213.783	130.69	183.546	101.829	181.019		DFNA43
SH3GL2	20404	170.072	129.787	95.0095	120.259	222.861	104.691	92.4115	106.891		DFNA47
ZDHHC21	68268	484.382	302.334	184.823	324.034	407.315	284.05	207.937	270.597		DFNA47
MLLT3	70122	276.282	210.839	229.126	501.463	292.036	216.767	249	661.685		DFNA47
ADAMTSL1	77739	205.074	89.2636	108.383	191.341	206.5	96.3358	111.43	107.635		DFNA47
PSIP1	101739	413.001	445.722	233.941	427.565	328.557	359.538	215.269	436.549		DFNA47
ASAH3L	230379	621.668	230.72	2759.13	321.795	484.382	382.681	4904.87	302.334		DFNA47
BNC2	242509	97.6806	235.568	95.6704	167.73	129.787	177.294	93.0542	592.224		DFNA47
FOXG1	15228	1640.59	143.013	96.3358	144.007	233.941	88.0347	88.0347	90.5097		DFNA53	Yes
IRF9	16391	177.294	152.219	333.144	156.498	159.786	155.417	359.538	229.126		DFNA53
NFATC4	73181	2977.74	1640.59	922.88	3743.05	2778.33	1884.54	1082.39	2977.74		DFNA53
ADCY4	104110	92.4115	106.153	657.114	342.509	91.7731	107.635	809.002	261.379		DFNA53
2310014G06RIK	654795	436.549	164.279	232.325	282.088	380.038	136.239	232.325	292.036		DFNA53
ANXA6	11749	205.074	196.72	398.932	261.379	227.544	212.306	401.707	242.191		DFNA54
ATOX1	11927	1296.13	803.414	1710.26	744.434	1152.06	719.076	1820.35	739.292		DFNA54
GM2A	14667	2210.26	1341.84	867.067	1089.92	3147.52	1722.16	855.13	1370.04		DFNA54
GPX3	14778	153.277	98.36	135.298	100.427	680.287	126.238	120.259	148.056		DFNA54
PDGFRB	18596	90.5097	126.238	93.7015	195.361	93.7015	154.343	92.4115	190.019		DFNA54
SPARC	20692	3350.13	2916.45	4705.07	2194.99	4011.71	3516.68	5007.93	2896.31		DFNA54
DPYSL3	22240	141.044	216.767	113.772	415.873	210.839	188.706	125.366	215.269		DFNA54
SPINK5	72432	290.018	86.8227	82.7106	83.2859	86.8227	87.4266	91.7731	88.647		DFNA54
AFAP1L1	106877	102.537	103.968	219.793	163.144	108.383	119.428	272.479	159.786		DFNA54
SH3TC2	225608	116.162	254.232	141.044	90.5097	153.277	225.972	141.044	89.8845		DFNA54
STK32A	269019	91.7731	107.635	89.8845	97.0059	166.572	195.361	94.3532	93.7015		DFNA54
NFIX	18032	272.479	155.417	110.661	413.001	377.413	170.072	116.162	474.413		DFNA57
RNASEH2A	69724	166.572	306.555	256	210.839	195.361	333.144	237.207	187.403		DFNA57
ATP1B1	11931	3373.43	1200.98	212.306	556.408	2336.28	781.445	349.706	955.426		DFNA7	Yes
PRRX1	18933	93.0542	103.25	95.6704	300.246	95.0095	148.056	101.829	461.44		DFNA7
SOAT1	20652	186.108	179.769	158.683	263.197	274.374	176.069	155.417	337.794		DFNA7
PAPPA2	23850	232.325	97.6806	98.36	97.6806	98.36	95.0095	102.537	99.7331		DFNA7
RABGAP1L	29809	352.139	121.938	124.5	141.044	154.343	116.97	147.033	135.298		DFNA7
VAMP4	53330	421.679	461.44	302.334	652.575	418.766	367.093	367.093	666.287		DFNA7
DPT	56429	87.4266	89.2636	91.7731	109.137	83.8652	106.153	100.427	187.403		DFNA7
STX6	58244	150.123	182.278	306.555	124.5	130.69	190.019	274.374	132.514		DFNA7
MGST3	66447	364.557	133.436	230.72	116.162	385.343	123.64	173.645	109.896		DFNA7
MPZL1	68481	146.018	192.672	372.217	150.123	186.108	186.108	352.139	254.232		DFNA7
4930455F23RIK	74895	504.951	221.322	164.279	306.555	621.668	216.767	199.466	310.834		DFNA7
RALGPS2	78255	183.546	130.69	359.538	268.727	154.343	125.366	321.795	225.972		DFNA7
LMX1A	110648	572.051	94.3532	98.36	89.2636	948.826	98.36	99.7331	95.0095		DFNA7
NME7	171567	1910.85	885.286	247.28	501.463	1341.84	724.077	317.365	729.114		DFNA7	Yes
RASAL2	226525	116.162	284.05	224.411	121.938	160.898	342.509	177.294	130.69		DFNA7
RCSD1	226594	127.116	97.0059	224.411	114.563	97.0059	109.137	232.325	213.783		DFNA7
SLC26A4	23985	143.013	89.8845	97.0059	89.2636	259.574	94.3532	106.153	86.2229		DFNB14
ATP1B3	11933	1924.14	3444.31	5367.37	3468.27	2817.11	3929.15	5148.73	3640.7		DFNB15
CP	12870	93.0542	109.137	119.428	340.144	164.279	115.36	116.162	556.408		DFNB15
LXN	17035	152.219	128.89	477.713	128.89	112.206	121.095	464.65	126.238		DFNB15
TM4SF1	17112	657.114	181.019	1217.75	225.972	164.279	349.706	1478.58	552.565		DFNB15
MLF1	17349	199.466	137.187	139.102	143.013	670.921	145.009	136.239	138.141		DFNB15
MME	17380	245.572	128.89	149.086	955.426	310.834	107.635	96.3358	160.898		DFNB15
P2RY1	18441	861.078	1251.98	115.36	278.204	451.944	1488.87	127.116	484.382		DFNB15
PFN2	18645	942.272	652.575	319.573	873.098	837.532	522.758	344.892	1031.12		DFNB15	Yes
PTX3	19288	377.413	113.772	95.6704	159.786	196.72	104.691	95.6704	230.72		DFNB15
RBP1	19659	797.865	1192.69	160.898	1478.58	1640.59	1408.55	250.732	2778.33		DFNB15
ZIC1	22771	86.2229	111.43	87.4266	272.479	109.896	170.072	98.36	1884.54		DFNB15
PLOD2	26432	290.018	173.645	111.43	179.769	222.861	200.854	112.986	137.187		DFNB15
SCHIP1	30953	849.223	1045.52	786.88	232.325	533.742	1002.93	734.185	194.012		DFNB15
CHST2	54371	1243.34	393.44	1370.04	608.874	929.3	306.555	1209.34	855.13		DFNB15
IFT80	68259	233.941	207.937	140.07	245.572	317.365	184.823	142.025	249		DFNB15
1190002N15RIK	68861	312.996	192.672	132.514	235.568	347.291	163.144	129.787	218.275		DFNB15
P2RY12	70839	92.4115	163.144	100.427	89.2636	97.6806	188.706	106.153	91.1392		DFNB15
PCOLCE2	76477	1314.23	103.968	97.6806	135.298	127.116	102.537	97.0059	184.823		DFNB15
WWTR1	97064	377.413	826.001	826.001	739.292	461.44	879.171	831.746	797.865		DFNB15
AI427122	102502	1341.84	99.0442	99.0442	105.42	1024	104.691	100.427	116.97		DFNB15
SLC25A36	192287	765.363	754.826	439.586	910.175	719.076	714.109	515.561	814.629		DFNB15
SPSB4	211949	266.871	144.007	109.137	352.139	372.217	159.786	109.896	776.047		DFNB15
GM414	229389	657.114	106.153	92.4115	95.0095	3929.15	112.206	99.0442	132.514		DFNB15
ACPL2	235534	330.842	359.538	101.829	861.078	354.588	326.288	103.25	481.036		DFNB15
PPM1L	242083	855.13	891.444	657.114	560.278	867.067	935.763	749.612	398.932		DFNB15
PLCH1	269437	300.246	111.43	92.4115	101.829	347.291	91.7731	97.0059	91.1392		DFNB15
4631416L12RIK	622434	152.219	174.853	155.417	108.383	401.707	224.411	144.007	109.896		DFNB15
CAV1	12389	110.661	95.6704	1663.49	427.565	153.277	126.238	1663.49	600.491		DFNB17
CAV2	12390	96.3358	88.0347	181.019	95.0095	89.8845	95.0095	172.446	96.3358		DFNB17
PTPRZ1	19283	225.972	515.561	101.829	92.4115	215.269	592.224	98.36	96.3358		DFNB17
D6WSU176E	27999	1795.29	1758.34	1097.5	903.888	1910.85	1722.16	948.826	1052.79		DFNB17
A430107O13RIK	214642	85.6274	91.1392	88.647	184.823	89.2636	97.6806	98.36	308.687		DFNB17
TSPAN12	269831	385.343	115.36	380.038	139.102	321.795	121.095	333.144	154.343		DFNB17
JAM3	83964	451.944	1323.37	284.05	675.588	330.842	1097.5	300.246	675.588		DFNB20
SMARCA5	93762	1573.76	1722.16	879.171	1663.49	1652	1541.37	826.001	1269.46		DFNB26	Yes
DLX1	13390	92.4115	296.112	103.25	90.5097	136.239	188.706	98.36	88.647		DFNB27
DLX2	13392	97.0059	621.668	99.7331	89.8845	326.288	455.087	107.635	90.5097		DFNB27
FKBP7	14231	165.421	257.781	308.687	401.707	218.275	222.861	286.026	430.539		DFNB27
HOXD8	15437	91.1392	84.4485	388.023	91.1392	90.5097	96.3358	385.343	89.8845		DFNB27
ITGA4	16401	103.25	123.64	196.72	111.43	97.0059	136.239	167.73	106.891		DFNB27
ITGA6	16403	224.411	592.224	436.549	104.691	186.108	576.03	494.559	98.36		DFNB27
NFE2L2	18024	166.572	276.282	340.144	163.144	230.72	321.795	385.343	171.255		DFNB27
PDE1A	18573	93.7015	97.6806	93.0542	203.657	95.0095	125.366	95.6704	198.088		DFNB27
FRZB	20378	675.588	115.36	103.968	207.937	657.114	159.786	112.206	1398.83		DFNB27
RAPGEF4	56508	109.137	101.125	312.996	133.436	191.341	109.896	342.509	125.366		DFNB27
GPR155	68526	106.153	172.446	98.36	111.43	155.417	200.854	127.116	121.095		DFNB27
SSFA2	70599	163.144	284.05	213.783	154.343	164.279	238.856	261.379	141.044		DFNB27
WIPF1	215280	179.769	458.253	776.047	781.445	177.294	541.193	786.88	814.629		DFNB27
PDK1	228026	194.012	124.5	158.683	240.518	192.672	121.938	168.897	270.597		DFNB27
NOTCH1	18128	630.346	714.109	600.491	206.5	508.463	552.565	699.413	210.839		DFNB33
PTGDS	19215	250.732	93.7015	109.137	99.7331	477.713	106.153	105.42	120.259		DFNB33
NRARP	67122	436.549	306.555	867.067	133.436	347.291	312.996	942.272	142.025		DFNB33
UAP1L1	227620	183.546	699.413	533.742	484.382	372.217	929.3	377.413	548.748		DFNB33
EGFL7	353156	121.938	125.366	1389.16	105.42	119.428	122.786	1499.22	107.635		DFNB33
QK	19317	163.144	362.039	238.856	103.968	112.206	337.794	266.871	125.366		DFNB38
PACRG	69310	205.074	123.64	89.8845	107.635	385.343	103.25	93.7015	109.896		DFNB38
CLDN5	12741	146.018	171.255	9345.14	113.772	152.219	128	8306.36	133.436		DFNB40
MMP11	17385	272.479	160.898	118.603	362.039	218.275	170.072	109.896	390.722		DFNB40
TPST2	22022	192.672	198.088	533.742	190.019	240.518	216.767	572.051	183.546		DFNB40
PPM1F	68606	104.691	182.278	415.873	190.019	109.896	166.572	439.586	178.527		DFNB40
RAB36	76877	149.086	110.661	99.7331	157.586	222.861	124.5	87.4266	133.436		DFNB40
ADRBK2	320129	106.891	93.0542	90.5097	187.403	101.829	91.7731	93.0542	116.162		DFNB40
AEBP1	11568	195.361	347.291	126.238	302.334	194.012	352.139	128	298.172		DFNB44
CAMK2B	12323	117.784	152.219	99.7331	126.238	199.466	256	95.6704	96.3358		DFNB44
COBL	12808	243.875	102.537	95.0095	120.259	148.056	102.537	108.383	140.07		DFNB44
GLI3	14634	349.706	250.732	135.298	689.784	200.854	252.476	133.436	474.413		DFNB44
GRB10	14783	1009.9	843.357	1160.07	989.119	487.751	861.078	1176.27	948.826		DFNB44
IGFBP3	16009	1418.35	250.732	1652	448.822	1168.14	461.44	2977.74	657.114		DFNB44
INHBA	16323	491.143	94.3532	94.3532	98.36	352.139	91.7731	100.427	106.891		DFNB44
TPST1	22021	171.255	312.996	276.282	158.683	159.786	321.795	319.573	202.251		DFNB44
UPP1	22271	218.275	90.5097	143.013	88.647	93.7015	90.5097	156.498	92.4115		DFNB44
PGAM2	56012	252.476	94.3532	100.427	100.427	317.365	103.25	101.125	102.537		DFNB44
3100002J23RIK	75429	120.259	87.4266	92.4115	90.5097	564.175	94.3532	93.0542	94.3532		DFNB44
PSPH	100678	421.679	439.586	154.343	209.383	369.646	374.806	163.144	276.282		DFNB44
EPDR1	105298	139.102	210.839	109.137	128.89	136.239	177.294	101.125	202.251		DFNB44
GUSB	110006	330.842	354.588	477.713	221.322	292.036	451.944	494.559	252.476		DFNB44
VSTM2A	211739	93.0542	127.116	93.0542	344.892	93.7015	106.153	98.36	512		DFNB44
VWC2	319922	111.43	312.996	85.6274	116.97	91.1392	342.509	103.968	134.364		DFNB44
TNS3	319939	3040.3	1964.57	430.539	955.426	1698.45	1663.49	352.139	849.223		DFNB44
AUTS2	319974	292.036	160.898	157.586	195.361	137.187	162.017	157.586	181.019		DFNB44
EPB4.1L3	13823	427.565	494.559	103.968	377.413	240.518	467.882	101.829	515.561		DFNB46	Yes
DLGAP1	224997	155.417	235.568	97.0059	142.025	119.428	308.687	97.0059	154.343		DFNB46
EMILIN2	246707	121.095	116.97	104.691	396.177	120.259	115.36	104.691	280.139		DFNB46
ADAM17	11491	739.292	2210.26	1260.69	797.865	770.686	2272.4	1360.57	975.501		DFNB47
ID2	15902	2288.2	1389.16	477.713	792.353	1052.79	1184.45	552.565	564.175		DFNB47
RRM2	20135	117.784	541.193	504.951	278.204	144.007	530.056	292.036	203.657		DFNB47
MBOAT2	67216	367.093	393.44	196.72	268.727	245.572	342.509	195.361	213.783		DFNB47
IAH1	67732	149.086	367.093	167.73	171.255	163.144	364.557	164.279	199.466		DFNB47
ARNT2	11864	268.727	837.532	103.968	369.646	484.382	873.098	124.5	639.145		DFNB48
CRABP1	12903	467.882	89.8845	93.0542	93.0542	90.5097	93.0542	88.647	88.0347		DFNB48
CTSH	13036	202.251	130.69	372.217	245.572	439.586	145.009	243.875	797.865		DFNB48
CYP11A1	13070	112.986	99.0442	119.428	93.7015	190.019	91.7731	135.298	92.4115		DFNB48
LOXL1	16949	170.072	97.0059	97.6806	288.015	141.044	96.3358	96.3358	401.707		DFNB48
NEO1	18007	274.374	178.527	121.095	284.05	203.657	153.277	138.141	282.088		DFNB48
PKM2	18746	666.287	458.253	831.746	491.143	760.076	396.177	729.114	560.278		DFNB48
SEMA7A	20361	91.1392	109.896	512	91.1392	117.784	112.206	666.287	91.7731		DFNB48
RCN2	26611	436.549	280.139	210.839	410.148	364.557	227.544	213.783	410.148		DFNB48	Yes
CIB2	56506	617.374	230.72	123.64	284.05	820.296	195.361	112.986	252.476		DFNB48
SCAMP5	56807	321.795	1226.22	270.597	413.001	424.612	1168.14	229.126	421.679		DFNB48
TBC1D2B	67016	181.019	212.306	337.794	337.794	143.013	235.568	310.834	385.343		DFNB48
LARP6	67557	114.563	163.144	99.0442	222.861	119.428	158.683	93.7015	194.012		DFNB48
UACA	72565	306.555	344.892	1060.11	308.687	541.193	439.586	1722.16	357.054		DFNB48
LRRC49	102747	112.206	126.238	216.767	151.167	141.044	128.89	232.325	141.044		DFNB48
BBS4	102774	580.037	344.892	233.941	533.742	526.394	328.557	192.672	625.992		DFNB48	Yes
ISL2	104360	388.023	100.427	98.36	95.6704	101.125	99.7331	112.986	86.2229		DFNB48
CSPG4	121021	144.007	252.476	168.897	227.544	170.072	359.538	151.167	230.72		DFNB48
THSD4	207596	224.411	95.0095	93.7015	205.074	634.73	101.125	92.4115	222.861		DFNB48
LINGO1	235402	97.6806	131.599	109.137	245.572	99.0442	121.938	93.7015	160.898		DFNB48
AI118078	244886	342.509	103.968	97.6806	103.25	121.095	97.0059	98.36	98.36		DFNB48
FJX1	14221	170.072	364.557	106.891	250.732	186.108	280.139	101.125	203.657		DFNB51
SLC1A2	20511	95.6704	109.137	100.427	390.722	95.6704	104.691	97.0059	413.001		DFNB51
E430002G05RIK	210622	111.43	119.428	282.088	464.65	110.661	114.563	300.246	344.892		DFNB51
LRRC4C	241568	109.137	240.518	97.0059	109.896	143.013	181.019	96.3358	103.25		DFNB51
LDLRAD3	241576	1418.35	989.119	588.134	666.287	916.506	1016.93	491.143	522.758		DFNB51
ARHGDIB	11857	97.0059	128.89	237.207	102.537	111.43	165.421	308.687	139.102		DFNB62
EMP1	13730	2210.26	1024	5673.41	2033.85	2164.77	2076.59	6338.83	1782.89		DFNB62
HEBP1	15199	210.839	165.421	330.842	168.897	166.572	157.586	364.557	163.144		DFNB62
ITPR2	16439	216.767	109.137	232.325	171.255	155.417	118.603	256	154.343		DFNB62
KCNJ8	16523	109.137	186.108	106.153	130.69	116.162	418.766	119.428	149.086		DFNB62
MGP	17313	113.772	328.557	129.787	177.294	112.206	427.565	141.044	792.353		DFNB62
SOX5	20678	512	519.147	123.64	202.251	280.139	592.224	125.366	300.246		DFNB62
SLCO1A4	28250	88.647	91.7731	158.683	93.0542	89.8845	88.647	188.706	95.0095		DFNB62
MGST1	56615	427.565	176.069	127.116	162.017	497.999	143.013	150.123	263.197		DFNB62
SLCO1C1	58807	88.647	104.691	989.119	484.382	95.6704	88.0347	639.145	249		DFNB62
TM7SF3	67623	491.143	765.363	300.246	433.534	374.806	749.612	347.291	487.751		DFNB62
DUSP16	70686	584.071	501.463	352.139	340.144	501.463	657.114	337.794	290.018		DFNB62
PLEKHA5	109135	266.871	245.572	141.044	306.555	284.05	257.781	141.044	433.534		DFNB62
LMO3	109593	312.996	102.537	93.7015	94.3532	106.153	93.7015	94.3532	98.36		DFNB62
RERG	232441	111.43	97.0059	92.4115	229.126	94.3532	106.891	87.4266	296.112		DFNB62
STK38L	232533	410.148	215.269	194.012	237.207	448.822	216.767	160.898	268.727		DFNB62
APOLD1	381823	86.8227	91.1392	249	86.2229	87.4266	103.968	369.646	89.2636		DFNB62
BMP7	12162	206.5	135.298	93.0542	140.07	254.232	115.36	99.7331	218.275		DFNB65
AURKA	20878	120.259	288.015	300.246	174.853	133.436	319.573	278.204	153.277		DFNB65
BCAS1	76960	227.544	3104.19	230.72	508.463	374.806	2936.74	186.108	321.795		DFNB65
EDG5	14739	1314.23	843.357	439.586	1734.13	1351.18	903.888	433.534	1710.26		DFNB68
ICAM1	15894	112.986	132.514	1024	280.139	151.167	148.056	867.067	377.413		DFNB68
MRPL4	66163	216.767	282.088	352.139	209.383	254.232	319.573	608.874	196.72		DFNB68
GFRA2	14586	90.5097	192.672	95.0095	112.986	101.125	187.403	105.42	93.7015		DFNB71
LPL	16956	96.3358	112.206	114.563	117.784	122.786	129.787	122.786	576.03		DFNB71
DLC1	50768	396.177	929.3	1782.89	897.644	342.509	1160.07	1807.78	1082.39		DFNB71
PDGFRL	68797	233.941	202.251	103.968	333.144	390.722	173.645	99.0442	352.139		DFNB71
PTPRS	19280	1746.2	1686.71	1152.06	2194.99	1652	1698.45	942.272	2091.03		DFNB72
AI662250	106639	382.681	143.013	149.086	205.074	296.112	147.033	165.421	227.544		DFNB72
WIF1	24117	158.683	263.197	118.603	661.685	158.683	382.681	135.298	1341.84		DFNB74
DYRK2	69181	286.026	362.039	190.019	181.019	212.306	352.139	278.204	160.898		DFNB74
GRIP1	74053	194.012	140.07	106.153	324.034	218.275	130.69	96.3358	261.379		DFNB74	Yes
HELB	117599	194.012	174.853	159.786	380.038	165.421	221.322	136.239	265.028		DFNB74
RASSF3	192678	284.05	286.026	1389.16	491.143	512	310.834	1370.04	588.134		DFNB74
ANGPT2	11601	100.427	401.707	306.555	118.603	101.125	328.557	286.026	207.937		DFNM2
D8ERTD82E	244418	165.421	219.793	198.088	118.603	176.069	272.479	212.306	113.772		DFNM2

## Sheet: Differentially exp in M7
probeid	geneid	Cs	Cn	Cb	Cm	Vs	Vn	Vb	Vm		deaf.loci	Matisse module 7
ROBO1	19876	792.353	190.019	630.346	1152.06	770.686	166.572	298.172	770.686		DFNA18	Yes
EPHB1	270190	625.992	564.175	474.413	200.854	968.763	533.742	294.067	203.657		DFNA18	Yes
ANPEP	16790	221.322	116.162	95.6704	173.645	494.559	131.599	95.0095	183.546		DFNA30	Yes
GAD1	14415	212.306	91.1392	94.3532	88.647	206.5	91.1392	92.4115	97.0059		DFNA43	Yes
PKP4	227937	1478.58	227.544	576.03	292.036	657.114	192.672	630.346	415.873		DFNA43	Yes
FOXG1	15228	1640.59	143.013	96.3358	144.007	233.941	88.0347	88.0347	90.5097		DFNA53	Yes
ATP1B1	11931	3373.43	1200.98	212.306	556.408	2336.28	781.445	349.706	955.426		DFNA7	Yes
NME7	171567	1910.85	885.286	247.28	501.463	1341.84	724.077	317.365	729.114		DFNA7	Yes
PFN2	18645	942.272	652.575	319.573	873.098	837.532	522.758	344.892	1031.12		DFNB15	Yes
SMARCA5	93762	1573.76	1722.16	879.171	1663.49	1652	1541.37	826.001	1269.46		DFNB26	Yes
EPB4.1L3	13823	427.565	494.559	103.968	377.413	240.518	467.882	101.829	515.561		DFNB46	Yes
RCN2	26611	436.549	280.139	210.839	410.148	364.557	227.544	213.783	410.148		DFNB48	Yes
BBS4	102774	580.037	344.892	233.941	533.742	526.394	328.557	192.672	625.992		DFNB48	Yes
GRIP1	74053	194.012	140.07	106.153	324.034	218.275	130.69	96.3358	261.379		DFNB74	Yes
LECT1	16840	2005.85	120.259	108.383	106.891	1226.22	106.891	97.0059	137.187		AUNA1	No
THSD1	56229	111.43	117.784	709.176	105.42	129.787	116.162	714.109	134.364		AUNA1	No
DIAP3	56419	106.153	202.251	117.784	101.125	107.635	170.072	117.784	93.7015		AUNA1	No
TRIM13	66597	117.784	218.275	104.691	99.0442	112.206	227.544	107.635	104.691		AUNA1	No
P2RY5	67168	167.73	140.07	533.742	240.518	265.028	136.239	661.685	280.139		AUNA1	No
CAB39L	69008	826.001	657.114	340.144	337.794	643.591	754.826	337.794	312.996		AUNA1	No
CKAP2	80986	85.6274	232.325	308.687	147.033	103.968	235.568	172.446	118.603		AUNA1	No
PCDH17	219228	430.539	445.722	1698.45	537.455	515.561	484.382	1770.57	315.173		AUNA1	No
PCDH20	219257	123.64	92.4115	88.647	87.4266	424.612	148.056	91.7731	88.0347		AUNA1	No
BMX	12169	96.3358	94.3532	156.498	93.7015	98.36	95.0095	230.72	93.0542		DFN6	No
GPM6B	14758	584.071	1595.73	298.172	955.426	448.822	1488.87	296.112	1089.92		DFN6	No
RAI2	24004	237.207	233.941	91.7731	430.539	149.086	191.341	113.772	809.002		DFN6	No
SMPX	66106	388.023	95.0095	93.7015	92.4115	948.826	116.97	103.25	130.69		DFN6	No
REPS2	194590	103.25	91.7731	91.7731	218.275	121.938	97.0059	90.5097	312.996		DFN6	No
NHS	195727	186.108	101.125	109.896	144.007	242.191	116.162	107.635	136.239		DFN6	No
GPR64	237175	689.784	112.206	100.427	117.784	99.0442	115.36	99.7331	187.403		DFN6	No
ALCAM	11658	448.822	1398.83	143.013	404.501	367.093	1176.27	135.298	837.532		DFNA18	No
COL8A1	12837	298.172	194.012	121.095	781.445	879.171	268.727	134.364	1428.22		DFNA18	No
DAG1	13138	797.865	2120.22	694.581	729.114	849.223	2062.24	704.277	776.047		DFNA18	No
EPHA3	13837	103.25	288.015	112.986	333.144	103.968	292.036	108.383	111.43		DFNA18	No
FSTL1	14314	3743.05	2288.2	1795.29	3191.46	2304.12	2469.49	1782.89	3468.27		DFNA18	No
GAP43	14432	93.0542	739.292	106.153	410.148	105.42	1074.91	128.89	194.012		DFNA18	No
GATA2	14461	1478.58	2368.9	652.575	100.427	1871.53	1795.29	826.001	2352.53		DFNA18	No
GNAI2	14678	342.509	467.882	1278.29	342.509	374.806	455.087	1458.23	415.873		DFNA18	No
LRIG1	16206	760.076	407.315	225.972	512	474.413	526.394	237.207	455.087		DFNA18	No
ITGB5	16419	276.282	177.294	99.0442	256	328.557	186.108	93.0542	221.322		DFNA18	No
LAMB2	16779	477.713	504.951	522.758	564.175	1105.13	564.175	982.286	689.784		DFNA18	No
MCM2	17216	137.187	308.687	367.093	176.069	146.018	280.139	321.795	151.167		DFNA18	No
CD200	17470	326.288	1209.34	1341.84	362.039	230.72	1458.23	1606.83	184.823		DFNA18	No
CNTN3	18488	95.6704	111.43	97.6806	321.795	105.42	115.36	103.25	233.941		DFNA18	No
PROS1	19128	138.141	1652	739.292	734.185	354.588	1820.35	797.865	634.73		DFNA18	No
PTPRG	19270	203.657	190.019	410.148	177.294	176.069	149.086	413.001	187.403		DFNA18	No
SEMA3B	20347	182.278	380.038	108.383	99.7331	213.783	442.643	108.383	100.427		DFNA18	No
SEMA3F	20350	427.565	112.206	268.727	233.941	256	111.43	213.783	304.437		DFNA18	No
SEMA5B	20357	630.346	724.077	102.537	330.842	272.479	630.346	100.427	227.544		DFNA18	No
TRF	22041	97.6806	167.73	786.88	167.73	121.938	257.781	504.951	608.874		DFNA18	No
WNT5A	22418	809.002	139.102	98.36	634.73	352.139	163.144	155.417	1305.15		DFNA18	No
FAIM	23873	410.148	364.557	526.394	265.028	377.413	335.461	504.951	290.018		DFNA18	No
NEK4	23955	458.253	512	165.421	413.001	592.224	584.071	245.572	442.643		DFNA18	No
TWF2	23999	154.343	172.446	306.555	157.586	274.374	142.025	347.291	167.73		DFNA18	No
SLCO2A1	24059	90.5097	92.4115	245.572	92.4115	243.875	93.7015	369.646	121.938		DFNA18	No
IL17RB	50905	132.514	98.36	86.8227	95.0095	177.294	91.1392	93.7015	93.0542		DFNA18	No
ST3GAL6	54613	106.891	98.36	477.713	118.603	101.829	95.0095	455.087	119.428		DFNA18	No
PDZRN3	55983	165.421	680.287	112.986	380.038	259.574	519.147	109.896	544.958		DFNA18	No
B4GALT4	56375	2896.31	508.463	792.353	948.826	2401.97	407.315	1234.75	1287.18		DFNA18	No
SLC15A2	57738	873.098	186.108	101.829	121.095	576.03	125.366	100.427	230.72		DFNA18	No
PCBP4	59092	1595.73	2210.26	294.067	849.223	1408.55	2241.11	243.875	955.426		DFNA18	No
ARL6IP5	65106	256	207.937	413.001	203.657	259.574	200.854	413.001	206.5		DFNA18	No
PCCB	66904	744.434	625.992	352.139	564.175	704.277	568.1	364.557	689.784		DFNA18	No
PLXND1	67784	99.0442	404.501	1937.53	164.279	107.635	421.679	1795.29	174.853		DFNA18	No
TMEM39A	67846	541.193	760.076	1675.06	1009.9	639.145	803.414	2179.83	1351.18		DFNA18	No
CCDC80	67896	321.795	125.366	95.6704	380.038	256	146.018	96.3358	467.882		DFNA18	No
ARHGEF3	71704	164.279	315.173	560.278	333.144	292.036	430.539	1060.11	613.109		DFNA18	No
SYNPR	72003	97.0059	292.036	87.4266	142.025	131.599	238.856	104.691	792.353		DFNA18	No
PDIA5	72599	268.727	128	151.167	146.018	188.706	128.89	148.056	138.141		DFNA18	No
VGLL3	73569	111.43	237.207	88.0347	95.6704	156.498	421.679	93.0542	99.0442		DFNA18	No
UBE1L	74153	670.921	948.826	1458.23	922.88	604.668	855.13	1278.29	1152.06		DFNA18	No
4930452B06RIK	74430	464.65	153.277	210.839	163.144	501.463	127.116	202.251	135.298		DFNA18	No
PIK3CB	74769	1438.15	237.207	760.076	458.253	1389.16	218.275	1052.79	568.1		DFNA18	No
GLT8D1	76485	312.996	455.087	205.074	335.461	304.437	451.944	233.941	354.588		DFNA18	No
ABHD14B	76491	427.565	108.383	134.364	139.102	298.172	131.599	139.102	155.417		DFNA18	No
HEG1	77446	119.428	164.279	630.346	207.937	144.007	184.823	776.047	221.322		DFNA18	No
ILDR1	106347	328.557	93.0542	93.7015	89.8845	282.088	93.7015	97.0059	89.8845		DFNA18	No
MYLK	107589	116.162	120.259	380.038	263.197	97.6806	205.074	347.291	187.403		DFNA18	No
IL17RD	171463	792.353	242.191	714.109	1351.18	1243.34	321.795	786.88	1618		DFNA18	No
STAB1	192187	163.144	288.015	530.056	212.306	215.269	337.794	548.748	230.72		DFNA18	No
IGSF11	207683	242.191	826.001	120.259	112.206	221.322	729.114	112.986	300.246		DFNA18	No
GRAMD1C	207798	218.275	118.603	89.2636	114.563	210.839	121.938	100.427	120.259		DFNA18	No
PHLDB2	208177	372.217	661.685	1112.82	729.114	357.054	617.374	1045.52	1152.06		DFNA18	No
DTX3L	209200	112.986	165.421	442.643	174.853	122.786	182.278	484.382	149.086		DFNA18	No
CHDH	218865	164.279	109.896	100.427	94.3532	284.05	101.125	102.537	97.6806		DFNA18	No
SEMA3G	218877	93.0542	202.251	272.479	91.7731	89.2636	198.088	354.588	91.7731		DFNA18	No
FRMD4B	232288	163.144	109.137	256	196.72	216.767	98.36	298.172	111.43		DFNA18	No
TOPBP1	235559	170.072	324.034	270.597	235.568	160.898	321.795	266.871	188.706		DFNA18	No
ATP2C1	235574	461.44	464.65	252.476	219.793	362.039	380.038	235.568	245.572		DFNA18	No
ZPLD1	239852	146.018	427.565	127.116	948.826	3541.14	410.148	99.7331	224.411		DFNA18	No
LSAMP	268890	150.123	302.334	101.125	114.563	128.89	227.544	103.25	101.125		DFNA18	No
ROBO2	268902	225.972	103.968	95.6704	268.727	104.691	99.0442	97.6806	165.421		DFNA18	No
FLNB	286940	1398.83	948.826	1488.87	404.501	1287.18	803.414	1584.71	315.173		DFNA18	No
PARP14	547253	99.0442	145.009	249	89.2636	97.6806	225.972	270.597	94.3532		DFNA18	No
EDN1	13614	116.162	99.0442	274.374	89.2636	114.563	136.239	398.932	86.8227		DFNA21	No
ID4	15904	424.612	464.65	118.603	104.691	519.147	359.538	122.786	110.661		DFNA21	No
ATXN1	20238	464.65	168.897	424.612	319.573	448.822	152.219	448.822	302.334		DFNA21	No
MBOAT1	218121	136.239	182.278	103.25	96.3358	192.672	227.544	114.563	115.36		DFNA21	No
OTX2	18424	372.217	93.0542	95.0095	93.0542	396.177	89.2636	97.0059	86.8227		DFNA23	No
PRKCH	18755	163.144	99.7331	552.565	111.43	122.786	102.537	584.071	102.537		DFNA23	No
SIX1	20471	1067.48	144.007	97.0059	734.185	704.277	116.97	95.6704	458.253		DFNA23	No
3632451O06RIK	67419	136.239	166.572	97.6806	259.574	181.019	216.767	97.0059	471.136		DFNA23	No
RHOJ	80837	144.007	487.751	1595.73	982.286	143.013	494.559	1389.16	1002.93		DFNA23	No
SGPP1	81535	1031.12	809.002	357.054	879.171	1016.93	625.992	455.087	1184.45		DFNA23	No
RTN1	104001	694.581	451.944	110.661	398.932	929.3	158.683	103.968	183.546		DFNA23	No
DAAM1	208846	522.758	145.009	261.379	286.026	245.572	155.417	233.941	254.232		DFNA23	No
TMEM30B	238257	1200.98	91.7731	95.0095	154.343	604.668	90.5097	89.8845	99.7331		DFNA23	No
PLEKHG3	263406	1758.34	1675.06	268.727	739.292	1675.06	1722.16	250.732	588.134		DFNA23	No
KDR	16542	91.7731	93.7015	464.65	89.2636	156.498	91.7731	568.1	96.3358		DFNA27	No
IGFBP7	29817	202.251	306.555	2418.67	206.5	199.466	413.001	2740.08	418.766		DFNA27	No
HOPX	74318	94.3532	91.1392	97.6806	93.7015	367.093	109.896	101.125	97.6806		DFNA27	No
LPHN3	319387	198.088	298.172	116.97	252.476	256	288.015	121.938	254.232		DFNA27	No
C530008M17RIK	320827	140.07	206.5	110.661	121.938	144.007	159.786	97.0059	100.427		DFNA27	No
FES	14159	96.3358	100.427	181.019	116.97	94.3532	103.968	247.28	105.42		DFNA30	No
MFGE8	17304	879.171	617.374	2817.11	1152.06	1323.37	873.098	3444.31	1052.79		DFNA30	No
NTRK3	18213	101.125	145.009	103.968	238.856	160.898	270.597	131.599	369.646		DFNA30	No
PEX11A	18631	290.018	215.269	97.6806	221.322	257.781	233.941	108.383	245.572		DFNA30	No
RLBP1	19771	501.463	166.572	107.635	97.0059	580.037	107.635	106.153	96.3358		DFNA30	No
SEMA4B	20352	861.078	729.114	222.861	820.296	1176.27	639.145	221.322	680.287		DFNA30	No
ST8SIA2	20450	165.421	129.787	97.6806	150.123	300.246	99.0442	91.7731	138.141		DFNA30	No
IQGAP1	29875	266.871	215.269	385.343	290.018	224.411	265.028	430.539	298.172		DFNA30	No
ABHD2	54608	625.992	354.588	1192.69	613.109	749.612	415.873	1251.98	867.067		DFNA30	No
SV2B	64176	304.437	202.251	91.1392	109.896	112.986	150.123	94.3532	104.691		DFNA30	No
HAPLN3	67666	99.7331	99.7331	195.361	98.36	96.3358	104.691	152.219	104.691		DFNA30	No
MRPS11	67994	146.018	171.255	263.197	139.102	147.033	159.786	247.28	130.69		DFNA30	No
SLCO3A1	108116	205.074	249	117.784	143.013	268.727	188.706	121.095	150.123		DFNA30	No
PRC1	233406	109.137	396.177	319.573	177.294	157.586	326.288	286.026	138.141		DFNA30	No
RGMA	244058	1251.98	294.067	109.896	401.707	625.992	156.498	95.6704	393.44		DFNA30	No
CSF1	12977	97.0059	129.787	235.568	160.898	99.0442	130.69	172.446	354.588		DFNA33	No
KCNA2	16490	141.044	576.03	113.772	98.36	138.141	560.278	100.427	101.829		DFNA33	No
TMEM77	67171	160.898	156.498	235.568	181.019	162.017	181.019	321.795	157.586		DFNA33	No
1700027A23RIK	76420	115.36	91.1392	101.829	89.2636	302.334	88.647	97.0059	91.1392		DFNA33	No
AMIGO1	229715	213.783	213.783	117.784	377.413	235.568	195.361	120.259	330.842		DFNA33	No
SCCPDH	109232	464.65	604.668	249	374.806	533.742	494.559	222.861	367.093		DFNA34	No
9630058J23RIK	226744	362.039	181.019	207.937	212.306	382.681	159.786	212.306	222.861		DFNA34	No
KIF26B	269152	99.7331	184.823	93.0542	100.427	90.5097	203.657	99.7331	101.125		DFNA34	No
HDAC3	15183	533.742	340.144	280.139	401.707	491.143	367.093	266.871	404.501		DFNA42	No
SMAD5	17129	259.574	308.687	474.413	704.277	230.72	257.781	357.054	544.958		DFNA42	No
TGFBI	21810	112.206	202.251	421.679	1710.26	120.259	182.278	254.232	1234.75		DFNA42	No
PCDH12	53601	86.2229	88.0347	596.344	89.2636	88.0347	93.0542	608.874	88.0347		DFNA42	No
CXCL14	57266	92.4115	93.0542	95.0095	89.2636	282.088	99.0442	95.0095	95.6704		DFNA42	No
1110006O17RIK	68545	95.6704	95.6704	760.076	91.1392	98.36	122.786	714.109	97.0059		DFNA42	No
NME5	75533	222.861	101.829	106.153	126.238	404.501	109.137	101.829	133.436		DFNA42	No
PCDH1	75599	148.056	162.017	661.685	119.428	172.446	186.108	588.134	106.891		DFNA42	No
SIL1	81500	243.875	143.013	177.294	135.298	294.067	151.167	178.527	170.072		DFNA42	No
CENTD3	106952	206.5	458.253	5595.3	685.019	199.466	776.047	5256.91	238.856		DFNA42	No
LRRTM2	107065	111.43	282.088	128	116.162	121.095	374.806	125.366	101.125		DFNA42	No
CAPG	12332	458.253	380.038	170.072	138.141	477.713	484.382	196.72	156.498		DFNA43	No
CTNNA2	12386	125.366	116.97	93.7015	163.144	219.793	111.43	93.7015	132.514		DFNA43	No
CXCR4	12767	704.277	302.334	879.171	160.898	242.191	340.144	786.88	401.707		DFNA43	No
DBI	13167	2610.3	4608.24	1595.73	1595.73	2272.4	4513.4	1370.04	1552.09		DFNA43	No
FAP	14089	157.586	144.007	138.141	304.437	140.07	154.343	146.018	328.557		DFNA43	No
FHL2	14200	143.013	114.563	116.162	284.05	156.498	110.661	105.42	159.786		DFNA43	No
GALNT3	14425	178.527	124.5	97.0059	89.2636	344.892	142.025	93.0542	98.36		DFNA43	No
GPD2	14571	792.353	404.501	367.093	232.325	639.145	477.713	404.501	290.018		DFNA43	No
LRP2	14725	448.822	93.0542	94.3532	89.8845	242.191	93.0542	91.7731	89.2636		DFNA43	No
IL1R1	16177	278.204	131.599	263.197	114.563	110.661	134.364	247.28	101.125		DFNA43	No
ITGB6	16420	533.742	92.4115	98.36	90.5097	111.43	90.5097	93.0542	91.7731		DFNA43	No
MAL	17153	588.134	942.272	342.509	100.427	630.346	1360.57	413.001	124.5		DFNA43	No
MCM6	17219	439.586	831.746	922.88	734.185	530.056	820.296	776.047	657.114		DFNA43	No
PTPN18	19253	95.0095	96.3358	203.657	97.0059	95.0095	102.537	153.277	99.7331		DFNA43	No
ST3GAL5	20454	885.286	955.426	867.067	276.282	1964.57	1060.11	879.171	315.173		DFNA43	No
VAMP8	22320	541.193	266.871	410.148	261.379	604.668	292.036	491.143	333.144		DFNA43	No
ZEB2	24136	100.427	2304.12	286.026	1038.29	179.769	2610.3	319.573	556.408		DFNA43	No
B3GALT1	26877	109.137	126.238	91.7731	328.557	133.436	117.784	89.2636	266.871		DFNA43	No
MAP4K4	26921	451.944	1314.23	1408.55	666.287	568.1	1770.57	1398.83	504.951		DFNA43	No
GRB14	50915	171.255	96.3358	188.706	199.466	118.603	99.0442	179.769	106.891		DFNA43	No
REEP1	52250	154.343	330.842	600.491	340.144	194.012	374.806	519.147	464.65		DFNA43	No
VAMP5	53620	89.8845	99.0442	190.019	92.4115	91.7731	97.0059	213.783	93.0542		DFNA43	No
MRPL19	56284	134.364	508.463	181.019	151.167	195.361	617.374	139.102	227.544		DFNA43	No
FIGN	60344	136.239	362.039	144.007	139.102	116.162	364.557	126.238	122.786		DFNA43	No
RALB	64143	401.707	451.944	1074.91	396.177	310.834	439.586	1067.48	310.834		DFNA43	No
SP5	64406	144.007	121.938	112.986	367.093	196.72	112.206	112.206	494.559		DFNA43	No
NMI	64685	227.544	191.341	968.763	661.685	254.232	206.5	849.223	501.463		DFNA43	No
SPC25	66442	98.36	280.139	222.861	163.144	119.428	249	229.126	133.436		DFNA43	No
TANC1	66860	1629.26	709.176	1698.45	1488.87	1595.73	776.047	1992	1112.82		DFNA43	No
RNF149	67702	404.501	433.534	342.509	421.679	1184.45	572.051	310.834	968.763		DFNA43	No
RPRM	67874	1418.35	344.892	97.6806	776.047	1951	268.727	116.162	1652		DFNA43	No
FMNL2	71409	272.479	781.445	580.037	643.591	467.882	837.532	685.019	699.413		DFNA43	No
GYPC	71683	91.1392	330.842	233.941	369.646	86.8227	396.177	240.518	508.463		DFNA43	No
LYPD1	72585	93.0542	168.897	93.7015	203.657	99.7331	91.7731	93.0542	99.0442		DFNA43	No
CYBRD1	73649	377.413	130.69	99.0442	110.661	229.126	112.986	97.0059	135.298		DFNA43	No
SLC35F5	74150	1858.6	504.951	699.413	968.763	1200.98	474.413	704.277	1226.22		DFNA43	No
RND3	74194	2759.13	2469.49	481.036	1458.23	2210.26	3104.19	477.713	1305.15		DFNA43	No
DAPL1	76747	344.892	97.0059	93.0542	93.0542	604.668	98.36	99.0442	95.0095		DFNA43	No
1500015O10RIK	78896	5404.7	675.588	120.259	296.112	1351.18	719.076	119.428	592.224		DFNA43	No
TCFCP2L1	81879	154.343	97.0059	114.563	130.69	249	101.829	102.537	274.374		DFNA43	No
CHST10	98388	164.279	132.514	95.0095	276.282	155.417	128	109.896	254.232		DFNA43	No
SEPT10	103080	170.072	393.44	382.681	221.322	174.853	427.565	433.534	199.466		DFNA43	No
LIMS1	110829	229.126	439.586	464.65	240.518	154.343	439.586	393.44	245.572		DFNA43	No
E030049G20RIK	210356	424.612	112.986	124.5	174.853	198.088	107.635	119.428	268.727		DFNA43	No
THSD7B	210417	121.938	95.0095	95.0095	96.3358	274.374	94.3532	93.0542	97.6806		DFNA43	No
LMAN2L	214895	410.148	349.706	179.769	552.565	448.822	367.093	178.527	661.685		DFNA43	No
NCAPH	215387	102.537	280.139	257.781	124.5	110.661	268.727	205.074	106.891		DFNA43	No
LIMS2	225341	132.514	167.73	203.657	123.64	111.43	219.793	250.732	129.787		DFNA43	No
XIRP2	241431	101.829	89.2636	95.0095	86.2229	243.875	88.0347	93.7015	89.2636		DFNA43	No
LASS6	241447	321.795	141.044	152.219	286.026	385.343	135.298	139.102	286.026		DFNA43	No
COBLL1	319876	121.938	108.383	317.365	116.97	195.361	105.42	324.034	103.968		DFNA43	No
LYPD6	320343	259.574	147.033	101.829	494.559	131.599	240.518	103.25	719.076		DFNA43	No
NOSTRIN	329416	93.0542	97.0059	205.074	92.4115	89.8845	98.36	194.012	91.1392		DFNA43	No
LONRF2	381338	128.89	178.527	99.0442	213.783	130.69	183.546	101.829	181.019		DFNA43	No
SH3GL2	20404	170.072	129.787	95.0095	120.259	222.861	104.691	92.4115	106.891		DFNA47	No
ZDHHC21	68268	484.382	302.334	184.823	324.034	407.315	284.05	207.937	270.597		DFNA47	No
MLLT3	70122	276.282	210.839	229.126	501.463	292.036	216.767	249	661.685		DFNA47	No
ADAMTSL1	77739	205.074	89.2636	108.383	191.341	206.5	96.3358	111.43	107.635		DFNA47	No
PSIP1	101739	413.001	445.722	233.941	427.565	328.557	359.538	215.269	436.549		DFNA47	No
ASAH3L	230379	621.668	230.72	2759.13	321.795	484.382	382.681	4904.87	302.334		DFNA47	No
BNC2	242509	97.6806	235.568	95.6704	167.73	129.787	177.294	93.0542	592.224		DFNA47	No
IRF9	16391	177.294	152.219	333.144	156.498	159.786	155.417	359.538	229.126		DFNA53	No
NFATC4	73181	2977.74	1640.59	922.88	3743.05	2778.33	1884.54	1082.39	2977.74		DFNA53	No
ADCY4	104110	92.4115	106.153	657.114	342.509	91.7731	107.635	809.002	261.379		DFNA53	No
2310014G06RIK	654795	436.549	164.279	232.325	282.088	380.038	136.239	232.325	292.036		DFNA53	No
ANXA6	11749	205.074	196.72	398.932	261.379	227.544	212.306	401.707	242.191		DFNA54	No
ATOX1	11927	1296.13	803.414	1710.26	744.434	1152.06	719.076	1820.35	739.292		DFNA54	No
GM2A	14667	2210.26	1341.84	867.067	1089.92	3147.52	1722.16	855.13	1370.04		DFNA54	No
GPX3	14778	153.277	98.36	135.298	100.427	680.287	126.238	120.259	148.056		DFNA54	No
PDGFRB	18596	90.5097	126.238	93.7015	195.361	93.7015	154.343	92.4115	190.019		DFNA54	No
SPARC	20692	3350.13	2916.45	4705.07	2194.99	4011.71	3516.68	5007.93	2896.31		DFNA54	No
DPYSL3	22240	141.044	216.767	113.772	415.873	210.839	188.706	125.366	215.269		DFNA54	No
SPINK5	72432	290.018	86.8227	82.7106	83.2859	86.8227	87.4266	91.7731	88.647		DFNA54	No
AFAP1L1	106877	102.537	103.968	219.793	163.144	108.383	119.428	272.479	159.786		DFNA54	No
SH3TC2	225608	116.162	254.232	141.044	90.5097	153.277	225.972	141.044	89.8845		DFNA54	No
STK32A	269019	91.7731	107.635	89.8845	97.0059	166.572	195.361	94.3532	93.7015		DFNA54	No
NFIX	18032	272.479	155.417	110.661	413.001	377.413	170.072	116.162	474.413		DFNA57	No
RNASEH2A	69724	166.572	306.555	256	210.839	195.361	333.144	237.207	187.403		DFNA57	No
PRRX1	18933	93.0542	103.25	95.6704	300.246	95.0095	148.056	101.829	461.44		DFNA7	No
SOAT1	20652	186.108	179.769	158.683	263.197	274.374	176.069	155.417	337.794		DFNA7	No
PAPPA2	23850	232.325	97.6806	98.36	97.6806	98.36	95.0095	102.537	99.7331		DFNA7	No
RABGAP1L	29809	352.139	121.938	124.5	141.044	154.343	116.97	147.033	135.298		DFNA7	No
VAMP4	53330	421.679	461.44	302.334	652.575	418.766	367.093	367.093	666.287		DFNA7	No
DPT	56429	87.4266	89.2636	91.7731	109.137	83.8652	106.153	100.427	187.403		DFNA7	No
STX6	58244	150.123	182.278	306.555	124.5	130.69	190.019	274.374	132.514		DFNA7	No
MGST3	66447	364.557	133.436	230.72	116.162	385.343	123.64	173.645	109.896		DFNA7	No
MPZL1	68481	146.018	192.672	372.217	150.123	186.108	186.108	352.139	254.232		DFNA7	No
4930455F23RIK	74895	504.951	221.322	164.279	306.555	621.668	216.767	199.466	310.834		DFNA7	No
RALGPS2	78255	183.546	130.69	359.538	268.727	154.343	125.366	321.795	225.972		DFNA7	No
LMX1A	110648	572.051	94.3532	98.36	89.2636	948.826	98.36	99.7331	95.0095		DFNA7	No
RASAL2	226525	116.162	284.05	224.411	121.938	160.898	342.509	177.294	130.69		DFNA7	No
RCSD1	226594	127.116	97.0059	224.411	114.563	97.0059	109.137	232.325	213.783		DFNA7	No
SLC26A4	23985	143.013	89.8845	97.0059	89.2636	259.574	94.3532	106.153	86.2229		DFNB14	No
ATP1B3	11933	1924.14	3444.31	5367.37	3468.27	2817.11	3929.15	5148.73	3640.7		DFNB15	No
CP	12870	93.0542	109.137	119.428	340.144	164.279	115.36	116.162	556.408		DFNB15	No
LXN	17035	152.219	128.89	477.713	128.89	112.206	121.095	464.65	126.238		DFNB15	No
TM4SF1	17112	657.114	181.019	1217.75	225.972	164.279	349.706	1478.58	552.565		DFNB15	No
MLF1	17349	199.466	137.187	139.102	143.013	670.921	145.009	136.239	138.141		DFNB15	No
MME	17380	245.572	128.89	149.086	955.426	310.834	107.635	96.3358	160.898		DFNB15	No
P2RY1	18441	861.078	1251.98	115.36	278.204	451.944	1488.87	127.116	484.382		DFNB15	No
PTX3	19288	377.413	113.772	95.6704	159.786	196.72	104.691	95.6704	230.72		DFNB15	No
RBP1	19659	797.865	1192.69	160.898	1478.58	1640.59	1408.55	250.732	2778.33		DFNB15	No
ZIC1	22771	86.2229	111.43	87.4266	272.479	109.896	170.072	98.36	1884.54		DFNB15	No
PLOD2	26432	290.018	173.645	111.43	179.769	222.861	200.854	112.986	137.187		DFNB15	No
SCHIP1	30953	849.223	1045.52	786.88	232.325	533.742	1002.93	734.185	194.012		DFNB15	No
CHST2	54371	1243.34	393.44	1370.04	608.874	929.3	306.555	1209.34	855.13		DFNB15	No
IFT80	68259	233.941	207.937	140.07	245.572	317.365	184.823	142.025	249		DFNB15	No
1190002N15RIK	68861	312.996	192.672	132.514	235.568	347.291	163.144	129.787	218.275		DFNB15	No
P2RY12	70839	92.4115	163.144	100.427	89.2636	97.6806	188.706	106.153	91.1392		DFNB15	No
PCOLCE2	76477	1314.23	103.968	97.6806	135.298	127.116	102.537	97.0059	184.823		DFNB15	No
WWTR1	97064	377.413	826.001	826.001	739.292	461.44	879.171	831.746	797.865		DFNB15	No
AI427122	102502	1341.84	99.0442	99.0442	105.42	1024	104.691	100.427	116.97		DFNB15	No
SLC25A36	192287	765.363	754.826	439.586	910.175	719.076	714.109	515.561	814.629		DFNB15	No
SPSB4	211949	266.871	144.007	109.137	352.139	372.217	159.786	109.896	776.047		DFNB15	No
GM414	229389	657.114	106.153	92.4115	95.0095	3929.15	112.206	99.0442	132.514		DFNB15	No
ACPL2	235534	330.842	359.538	101.829	861.078	354.588	326.288	103.25	481.036		DFNB15	No
PPM1L	242083	855.13	891.444	657.114	560.278	867.067	935.763	749.612	398.932		DFNB15	No
PLCH1	269437	300.246	111.43	92.4115	101.829	347.291	91.7731	97.0059	91.1392		DFNB15	No
4631416L12RIK	622434	152.219	174.853	155.417	108.383	401.707	224.411	144.007	109.896		DFNB15	No
CAV1	12389	110.661	95.6704	1663.49	427.565	153.277	126.238	1663.49	600.491		DFNB17	No
CAV2	12390	96.3358	88.0347	181.019	95.0095	89.8845	95.0095	172.446	96.3358		DFNB17	No
PTPRZ1	19283	225.972	515.561	101.829	92.4115	215.269	592.224	98.36	96.3358		DFNB17	No
D6WSU176E	27999	1795.29	1758.34	1097.5	903.888	1910.85	1722.16	948.826	1052.79		DFNB17	No
A430107O13RIK	214642	85.6274	91.1392	88.647	184.823	89.2636	97.6806	98.36	308.687		DFNB17	No
TSPAN12	269831	385.343	115.36	380.038	139.102	321.795	121.095	333.144	154.343		DFNB17	No
JAM3	83964	451.944	1323.37	284.05	675.588	330.842	1097.5	300.246	675.588		DFNB20	No
DLX1	13390	92.4115	296.112	103.25	90.5097	136.239	188.706	98.36	88.647		DFNB27	No
DLX2	13392	97.0059	621.668	99.7331	89.8845	326.288	455.087	107.635	90.5097		DFNB27	No
FKBP7	14231	165.421	257.781	308.687	401.707	218.275	222.861	286.026	430.539		DFNB27	No
HOXD8	15437	91.1392	84.4485	388.023	91.1392	90.5097	96.3358	385.343	89.8845		DFNB27	No
ITGA4	16401	103.25	123.64	196.72	111.43	97.0059	136.239	167.73	106.891		DFNB27	No
ITGA6	16403	224.411	592.224	436.549	104.691	186.108	576.03	494.559	98.36		DFNB27	No
NFE2L2	18024	166.572	276.282	340.144	163.144	230.72	321.795	385.343	171.255		DFNB27	No
PDE1A	18573	93.7015	97.6806	93.0542	203.657	95.0095	125.366	95.6704	198.088		DFNB27	No
FRZB	20378	675.588	115.36	103.968	207.937	657.114	159.786	112.206	1398.83		DFNB27	No
RAPGEF4	56508	109.137	101.125	312.996	133.436	191.341	109.896	342.509	125.366		DFNB27	No
GPR155	68526	106.153	172.446	98.36	111.43	155.417	200.854	127.116	121.095		DFNB27	No
SSFA2	70599	163.144	284.05	213.783	154.343	164.279	238.856	261.379	141.044		DFNB27	No
WIPF1	215280	179.769	458.253	776.047	781.445	177.294	541.193	786.88	814.629		DFNB27	No
PDK1	228026	194.012	124.5	158.683	240.518	192.672	121.938	168.897	270.597		DFNB27	No
NOTCH1	18128	630.346	714.109	600.491	206.5	508.463	552.565	699.413	210.839		DFNB33	No
PTGDS	19215	250.732	93.7015	109.137	99.7331	477.713	106.153	105.42	120.259		DFNB33	No
NRARP	67122	436.549	306.555	867.067	133.436	347.291	312.996	942.272	142.025		DFNB33	No
UAP1L1	227620	183.546	699.413	533.742	484.382	372.217	929.3	377.413	548.748		DFNB33	No
EGFL7	353156	121.938	125.366	1389.16	105.42	119.428	122.786	1499.22	107.635		DFNB33	No
QK	19317	163.144	362.039	238.856	103.968	112.206	337.794	266.871	125.366		DFNB38	No
PACRG	69310	205.074	123.64	89.8845	107.635	385.343	103.25	93.7015	109.896		DFNB38	No
CLDN5	12741	146.018	171.255	9345.14	113.772	152.219	128	8306.36	133.436		DFNB40	No
MMP11	17385	272.479	160.898	118.603	362.039	218.275	170.072	109.896	390.722		DFNB40	No
TPST2	22022	192.672	198.088	533.742	190.019	240.518	216.767	572.051	183.546		DFNB40	No
PPM1F	68606	104.691	182.278	415.873	190.019	109.896	166.572	439.586	178.527		DFNB40	No
RAB36	76877	149.086	110.661	99.7331	157.586	222.861	124.5	87.4266	133.436		DFNB40	No
ADRBK2	320129	106.891	93.0542	90.5097	187.403	101.829	91.7731	93.0542	116.162		DFNB40	No
AEBP1	11568	195.361	347.291	126.238	302.334	194.012	352.139	128	298.172		DFNB44	No
CAMK2B	12323	117.784	152.219	99.7331	126.238	199.466	256	95.6704	96.3358		DFNB44	No
COBL	12808	243.875	102.537	95.0095	120.259	148.056	102.537	108.383	140.07		DFNB44	No
GLI3	14634	349.706	250.732	135.298	689.784	200.854	252.476	133.436	474.413		DFNB44	No
GRB10	14783	1009.9	843.357	1160.07	989.119	487.751	861.078	1176.27	948.826		DFNB44	No
IGFBP3	16009	1418.35	250.732	1652	448.822	1168.14	461.44	2977.74	657.114		DFNB44	No
INHBA	16323	491.143	94.3532	94.3532	98.36	352.139	91.7731	100.427	106.891		DFNB44	No
TPST1	22021	171.255	312.996	276.282	158.683	159.786	321.795	319.573	202.251		DFNB44	No
UPP1	22271	218.275	90.5097	143.013	88.647	93.7015	90.5097	156.498	92.4115		DFNB44	No
PGAM2	56012	252.476	94.3532	100.427	100.427	317.365	103.25	101.125	102.537		DFNB44	No
3100002J23RIK	75429	120.259	87.4266	92.4115	90.5097	564.175	94.3532	93.0542	94.3532		DFNB44	No
PSPH	100678	421.679	439.586	154.343	209.383	369.646	374.806	163.144	276.282		DFNB44	No
EPDR1	105298	139.102	210.839	109.137	128.89	136.239	177.294	101.125	202.251		DFNB44	No
GUSB	110006	330.842	354.588	477.713	221.322	292.036	451.944	494.559	252.476		DFNB44	No
VSTM2A	211739	93.0542	127.116	93.0542	344.892	93.7015	106.153	98.36	512		DFNB44	No
VWC2	319922	111.43	312.996	85.6274	116.97	91.1392	342.509	103.968	134.364		DFNB44	No
TNS3	319939	3040.3	1964.57	430.539	955.426	1698.45	1663.49	352.139	849.223		DFNB44	No
AUTS2	319974	292.036	160.898	157.586	195.361	137.187	162.017	157.586	181.019		DFNB44	No
DLGAP1	224997	155.417	235.568	97.0059	142.025	119.428	308.687	97.0059	154.343		DFNB46	No
EMILIN2	246707	121.095	116.97	104.691	396.177	120.259	115.36	104.691	280.139		DFNB46	No
ADAM17	11491	739.292	2210.26	1260.69	797.865	770.686	2272.4	1360.57	975.501		DFNB47	No
ID2	15902	2288.2	1389.16	477.713	792.353	1052.79	1184.45	552.565	564.175		DFNB47	No
RRM2	20135	117.784	541.193	504.951	278.204	144.007	530.056	292.036	203.657		DFNB47	No
MBOAT2	67216	367.093	393.44	196.72	268.727	245.572	342.509	195.361	213.783		DFNB47	No
IAH1	67732	149.086	367.093	167.73	171.255	163.144	364.557	164.279	199.466		DFNB47	No
ARNT2	11864	268.727	837.532	103.968	369.646	484.382	873.098	124.5	639.145		DFNB48	No
CRABP1	12903	467.882	89.8845	93.0542	93.0542	90.5097	93.0542	88.647	88.0347		DFNB48	No
CTSH	13036	202.251	130.69	372.217	245.572	439.586	145.009	243.875	797.865		DFNB48	No
CYP11A1	13070	112.986	99.0442	119.428	93.7015	190.019	91.7731	135.298	92.4115		DFNB48	No
LOXL1	16949	170.072	97.0059	97.6806	288.015	141.044	96.3358	96.3358	401.707		DFNB48	No
NEO1	18007	274.374	178.527	121.095	284.05	203.657	153.277	138.141	282.088		DFNB48	No
PKM2	18746	666.287	458.253	831.746	491.143	760.076	396.177	729.114	560.278		DFNB48	No
SEMA7A	20361	91.1392	109.896	512	91.1392	117.784	112.206	666.287	91.7731		DFNB48	No
CIB2	56506	617.374	230.72	123.64	284.05	820.296	195.361	112.986	252.476		DFNB48	No
SCAMP5	56807	321.795	1226.22	270.597	413.001	424.612	1168.14	229.126	421.679		DFNB48	No
TBC1D2B	67016	181.019	212.306	337.794	337.794	143.013	235.568	310.834	385.343		DFNB48	No
LARP6	67557	114.563	163.144	99.0442	222.861	119.428	158.683	93.7015	194.012		DFNB48	No
UACA	72565	306.555	344.892	1060.11	308.687	541.193	439.586	1722.16	357.054		DFNB48	No
LRRC49	102747	112.206	126.238	216.767	151.167	141.044	128.89	232.325	141.044		DFNB48	No
ISL2	104360	388.023	100.427	98.36	95.6704	101.125	99.7331	112.986	86.2229		DFNB48	No
CSPG4	121021	144.007	252.476	168.897	227.544	170.072	359.538	151.167	230.72		DFNB48	No
THSD4	207596	224.411	95.0095	93.7015	205.074	634.73	101.125	92.4115	222.861		DFNB48	No
LINGO1	235402	97.6806	131.599	109.137	245.572	99.0442	121.938	93.7015	160.898		DFNB48	No
AI118078	244886	342.509	103.968	97.6806	103.25	121.095	97.0059	98.36	98.36		DFNB48	No
FJX1	14221	170.072	364.557	106.891	250.732	186.108	280.139	101.125	203.657		DFNB51	No
SLC1A2	20511	95.6704	109.137	100.427	390.722	95.6704	104.691	97.0059	413.001		DFNB51	No
E430002G05RIK	210622	111.43	119.428	282.088	464.65	110.661	114.563	300.246	344.892		DFNB51	No
LRRC4C	241568	109.137	240.518	97.0059	109.896	143.013	181.019	96.3358	103.25		DFNB51	No
LDLRAD3	241576	1418.35	989.119	588.134	666.287	916.506	1016.93	491.143	522.758		DFNB51	No
ARHGDIB	11857	97.0059	128.89	237.207	102.537	111.43	165.421	308.687	139.102		DFNB62	No
EMP1	13730	2210.26	1024	5673.41	2033.85	2164.77	2076.59	6338.83	1782.89		DFNB62	No
HEBP1	15199	210.839	165.421	330.842	168.897	166.572	157.586	364.557	163.144		DFNB62	No
ITPR2	16439	216.767	109.137	232.325	171.255	155.417	118.603	256	154.343		DFNB62	No
KCNJ8	16523	109.137	186.108	106.153	130.69	116.162	418.766	119.428	149.086		DFNB62	No
MGP	17313	113.772	328.557	129.787	177.294	112.206	427.565	141.044	792.353		DFNB62	No
SOX5	20678	512	519.147	123.64	202.251	280.139	592.224	125.366	300.246		DFNB62	No
SLCO1A4	28250	88.647	91.7731	158.683	93.0542	89.8845	88.647	188.706	95.0095		DFNB62	No
MGST1	56615	427.565	176.069	127.116	162.017	497.999	143.013	150.123	263.197		DFNB62	No
SLCO1C1	58807	88.647	104.691	989.119	484.382	95.6704	88.0347	639.145	249		DFNB62	No
TM7SF3	67623	491.143	765.363	300.246	433.534	374.806	749.612	347.291	487.751		DFNB62	No
DUSP16	70686	584.071	501.463	352.139	340.144	501.463	657.114	337.794	290.018		DFNB62	No
PLEKHA5	109135	266.871	245.572	141.044	306.555	284.05	257.781	141.044	433.534		DFNB62	No
LMO3	109593	312.996	102.537	93.7015	94.3532	106.153	93.7015	94.3532	98.36		DFNB62	No
RERG	232441	111.43	97.0059	92.4115	229.126	94.3532	106.891	87.4266	296.112		DFNB62	No
STK38L	232533	410.148	215.269	194.012	237.207	448.822	216.767	160.898	268.727		DFNB62	No
APOLD1	381823	86.8227	91.1392	249	86.2229	87.4266	103.968	369.646	89.2636		DFNB62	No
BMP7	12162	206.5	135.298	93.0542	140.07	254.232	115.36	99.7331	218.275		DFNB65	No
AURKA	20878	120.259	288.015	300.246	174.853	133.436	319.573	278.204	153.277		DFNB65	No
BCAS1	76960	227.544	3104.19	230.72	508.463	374.806	2936.74	186.108	321.795		DFNB65	No
EDG5	14739	1314.23	843.357	439.586	1734.13	1351.18	903.888	433.534	1710.26		DFNB68	No
ICAM1	15894	112.986	132.514	1024	280.139	151.167	148.056	867.067	377.413		DFNB68	No
MRPL4	66163	216.767	282.088	352.139	209.383	254.232	319.573	608.874	196.72		DFNB68	No
GFRA2	14586	90.5097	192.672	95.0095	112.986	101.125	187.403	105.42	93.7015		DFNB71	No
LPL	16956	96.3358	112.206	114.563	117.784	122.786	129.787	122.786	576.03		DFNB71	No
DLC1	50768	396.177	929.3	1782.89	897.644	342.509	1160.07	1807.78	1082.39		DFNB71	No
PDGFRL	68797	233.941	202.251	103.968	333.144	390.722	173.645	99.0442	352.139		DFNB71	No
PTPRS	19280	1746.2	1686.71	1152.06	2194.99	1652	1698.45	942.272	2091.03		DFNB72	No
AI662250	106639	382.681	143.013	149.086	205.074	296.112	147.033	165.421	227.544		DFNB72	No
WIF1	24117	158.683	263.197	118.603	661.685	158.683	382.681	135.298	1341.84		DFNB74	No
DYRK2	69181	286.026	362.039	190.019	181.019	212.306	352.139	278.204	160.898		DFNB74	No
HELB	117599	194.012	174.853	159.786	380.038	165.421	221.322	136.239	265.028		DFNB74	No
RASSF3	192678	284.05	286.026	1389.16	491.143	512	310.834	1370.04	588.134		DFNB74	No
ANGPT2	11601	100.427	401.707	306.555	118.603	101.125	328.557	286.026	207.937		DFNM2	No
D8ERTD82E	244418	165.421	219.793	198.088	118.603	176.069	272.479	212.306	113.772		DFNM2	No

## Sheet: mRNA.data.anova.results_filtere
probeid	geneid	Cs	Cn	Cb	Cm	Vs	Vn	Vb	Vm		deaf.loci
LECT1	16840	10.97	6.91	6.76	6.74	10.26	6.74	6.6	7.1		AUNA1
THSD1	56229	6.8	6.88	9.47	6.72	7.02	6.86	9.48	7.07		AUNA1
DIAP3	56419	6.73	7.66	6.88	6.66	6.75	7.41	6.88	6.55		AUNA1
TRIM13	66597	6.88	7.77	6.71	6.63	6.81	7.83	6.75	6.71		AUNA1
P2RY5	67168	7.39	7.13	9.06	7.91	8.05	7.09	9.37	8.13		AUNA1
CAB39L	69008	9.69	9.36	8.41	8.4	9.33	9.56	8.4	8.29		AUNA1
CKAP2	80986	6.42	7.86	8.27	7.2	6.7	7.88	7.43	6.89		AUNA1
PCDH17	219228	8.75	8.8	10.73	9.07	9.01	8.92	10.79	8.3		AUNA1
PCDH20	219257	6.95	6.53	6.47	6.45	8.73	7.21	6.52	6.46		AUNA1
BMX	12169	6.59	6.56	7.29	6.55	6.62	6.57	7.85	6.54		DFN6
GPM6B	14758	9.19	10.64	8.22	9.9	8.81	10.54	8.21	10.09		DFN6
RAI2	24004	7.89	7.87	6.52	8.75	7.22	7.58	6.83	9.66		DFN6
SMPX	66106	8.6	6.57	6.55	6.53	9.89	6.87	6.69	7.03		DFN6
REPS2	194590	6.69	6.52	6.52	7.77	6.93	6.6	6.5	8.29		DFN6
NHS	195727	7.54	6.66	6.78	7.17	7.92	6.86	6.75	7.09		DFN6
GPR64	237175	9.43	6.81	6.65	6.88	6.63	6.85	6.64	7.55		DFN6
ALCAM	11658	8.81	10.45	7.16	8.66	8.52	10.2	7.08	9.71		DFNA18
COL8A1	12837	8.22	7.6	6.92	9.61	9.78	8.07	7.07	10.48		DFNA18
DAG1	13138	9.64	11.05	9.44	9.51	9.73	11.01	9.46	9.6		DFNA18
EPHA3	13837	6.69	8.17	6.82	8.38	6.7	8.19	6.76	6.8		DFNA18
FSTL1	14314	11.87	11.16	10.81	11.64	11.17	11.27	10.8	11.76		DFNA18
GAP43	14432	6.54	9.53	6.73	8.68	6.72	10.07	7.01	7.6		DFNA18
GATA2	14461	10.53	11.21	9.35	6.65	10.87	10.81	9.69	11.2		DFNA18
GNAI2	14678	8.42	8.87	10.32	8.42	8.55	8.83	10.51	8.7		DFNA18
LRIG1	16206	9.57	8.67	7.82	9	8.89	9.04	7.89	8.83		DFNA18
ITGB5	16419	8.11	7.47	6.63	8	8.36	7.54	6.54	7.79		DFNA18
LAMB2	16779	8.9	8.98	9.03	9.14	10.11	9.14	9.94	9.43		DFNA18
MCM2	17216	7.1	8.27	8.52	7.46	7.19	8.13	8.33	7.24		DFNA18
CD200	17470	8.35	10.24	10.39	8.5	7.85	10.51	10.65	7.53		DFNA18
CNTN3	18488	6.58	6.8	6.61	8.33	6.72	6.85	6.69	7.87		DFNA18
PROS1	19128	7.11	10.69	9.53	9.52	8.47	10.83	9.64	9.31		DFNA18
PTPRG	19270	7.67	7.57	8.68	7.47	7.46	7.22	8.69	7.55		DFNA18
ROBO1	19876	9.63	7.57	9.3	10.17	9.59	7.38	8.22	9.59		DFNA18
SEMA3B	20347	7.51	8.57	6.76	6.64	7.74	8.79	6.76	6.65		DFNA18
SEMA3F	20350	8.74	6.81	8.07	7.87	8	6.8	7.74	8.25		DFNA18
SEMA5B	20357	9.3	9.5	6.68	8.37	8.09	9.3	6.65	7.83		DFNA18
TRF	22041	6.61	7.39	9.62	7.39	6.93	8.01	8.98	9.25		DFNA18
WNT5A	22418	9.66	7.12	6.62	9.31	8.46	7.35	7.28	10.35		DFNA18
FAIM	23873	8.68	8.51	9.04	8.05	8.56	8.39	8.98	8.18		DFNA18
NEK4	23955	8.84	9	7.37	8.69	9.21	9.19	7.94	8.79		DFNA18
TWF2	23999	7.27	7.43	8.26	7.3	8.1	7.15	8.44	7.39		DFNA18
SLCO2A1	24059	6.5	6.53	7.94	6.53	7.93	6.55	8.53	6.93		DFNA18
IL17RB	50905	7.05	6.62	6.44	6.57	7.47	6.51	6.55	6.54		DFNA18
ST3GAL6	54613	6.74	6.62	8.9	6.89	6.67	6.57	8.83	6.9		DFNA18
PDZRN3	55983	7.37	9.41	6.82	8.57	8.02	9.02	6.78	9.09		DFNA18
B4GALT4	56375	11.5	8.99	9.63	9.89	11.23	8.67	10.27	10.33		DFNA18
SLC15A2	57738	9.77	7.54	6.67	6.92	9.17	6.97	6.65	7.85		DFNA18
PCBP4	59092	10.64	11.11	8.2	9.73	10.46	11.13	7.93	9.9		DFNA18
ARL6IP5	65106	8	7.7	8.69	7.67	8.02	7.65	8.69	7.69		DFNA18
PCCB	66904	9.54	9.29	8.46	9.14	9.46	9.15	8.51	9.43		DFNA18
PLXND1	67784	6.63	8.66	10.92	7.36	6.75	8.72	10.81	7.45		DFNA18
TMEM39A	67846	9.08	9.57	10.71	9.98	9.32	9.65	11.09	10.4		DFNA18
CCDC80	67896	8.33	6.97	6.58	8.57	8	7.19	6.59	8.87		DFNA18
ARHGEF3	71704	7.36	8.3	9.13	8.38	8.19	8.75	10.05	9.26		DFNA18
SYNPR	72003	6.6	8.19	6.45	7.15	7.04	7.9	6.71	9.63		DFNA18
PDIA5	72599	8.07	7	7.24	7.19	7.56	7.01	7.21	7.11		DFNA18
VGLL3	73569	6.8	7.89	6.46	6.58	7.29	8.72	6.54	6.63		DFNA18
UBE1L	74153	9.39	9.89	10.51	9.85	9.24	9.74	10.32	10.17		DFNA18
4930452B06RIK	74430	8.86	7.26	7.72	7.35	8.97	6.99	7.66	7.08		DFNA18
PIK3CB	74769	10.49	7.89	9.57	8.84	10.44	7.77	10.04	9.15		DFNA18
GLT8D1	76485	8.29	8.83	7.68	8.39	8.25	8.82	7.87	8.47		DFNA18
ABHD14B	76491	8.74	6.76	7.07	7.12	8.22	7.04	7.12	7.28		DFNA18
HEG1	77446	6.9	7.36	9.3	7.7	7.17	7.53	9.6	7.79		DFNA18
ILDR1	106347	8.36	6.54	6.55	6.49	8.14	6.55	6.6	6.49		DFNA18
MYLK	107589	6.86	6.91	8.57	8.04	6.61	7.68	8.44	7.55		DFNA18
IL17RD	171463	9.63	7.92	9.48	10.4	10.28	8.33	9.62	10.66		DFNA18
STAB1	192187	7.35	8.17	9.05	7.73	7.75	8.4	9.1	7.85		DFNA18
IGSF11	207683	7.92	9.69	6.91	6.81	7.79	9.51	6.82	8.23		DFNA18
GRAMD1C	207798	7.77	6.89	6.48	6.84	7.72	6.93	6.65	6.91		DFNA18
PHLDB2	208177	8.54	9.37	10.12	9.51	8.48	9.27	10.03	10.17		DFNA18
DTX3L	209200	6.82	7.37	8.79	7.45	6.94	7.51	8.92	7.22		DFNA18
CHDH	218865	7.36	6.78	6.65	6.56	8.15	6.66	6.68	6.61		DFNA18
SEMA3G	218877	6.54	7.66	8.09	6.52	6.48	7.63	8.47	6.52		DFNA18
FRMD4B	232288	7.35	6.77	8	7.62	7.76	6.62	8.22	6.8		DFNA18
TOPBP1	235559	7.41	8.34	8.08	7.88	7.33	8.33	8.06	7.56		DFNA18
ATP2C1	235574	8.85	8.86	7.98	7.78	8.5	8.57	7.88	7.94		DFNA18
ZPLD1	239852	7.19	8.74	6.99	9.89	11.79	8.68	6.64	7.81		DFNA18
LSAMP	268890	7.23	8.24	6.66	6.84	7.01	7.83	6.69	6.66		DFNA18
ROBO2	268902	7.82	6.7	6.58	8.07	6.71	6.63	6.61	7.37		DFNA18
EPHB1	270190	9.29	9.14	8.89	7.65	9.92	9.06	8.2	7.67		DFNA18
FLNB	286940	10.45	9.89	10.54	8.66	10.33	9.65	10.63	8.3		DFNA18
PARP14	547253	6.63	7.18	7.96	6.48	6.61	7.82	8.08	6.56		DFNA18
EDN1	13614	6.86	6.63	8.1	6.48	6.84	7.09	8.64	6.44		DFNA21
ID4	15904	8.73	8.86	6.89	6.71	9.02	8.49	6.94	6.79		DFNA21
ATXN1	20238	8.86	7.4	8.73	8.32	8.81	7.25	8.81	8.24		DFNA21
MBOAT1	218121	7.09	7.51	6.69	6.59	7.59	7.83	6.84	6.85		DFNA21
OTX2	18424	8.54	6.54	6.57	6.54	8.63	6.48	6.6	6.44		DFNA23
PRKCH	18755	7.35	6.64	9.11	6.8	6.94	6.68	9.19	6.68		DFNA23
SIX1	20471	10.06	7.17	6.6	9.52	9.46	6.87	6.58	8.84		DFNA23
3632451O06RIK	67419	7.09	7.38	6.61	8.02	7.5	7.76	6.6	8.88		DFNA23
RHOJ	80837	7.17	8.93	10.64	9.94	7.16	8.95	10.44	9.97		DFNA23
SGPP1	81535	10.01	9.66	8.48	9.78	9.99	9.29	8.83	10.21		DFNA23
RTN1	104001	9.44	8.82	6.79	8.64	9.86	7.31	6.7	7.52		DFNA23
DAAM1	208846	9.03	7.18	8.03	8.16	7.94	7.28	7.87	7.99		DFNA23
TMEM30B	238257	10.23	6.52	6.57	7.27	9.24	6.5	6.49	6.64		DFNA23
PLEKHG3	263406	10.78	10.71	8.07	9.53	10.71	10.75	7.97	9.2		DFNA23
KDR	16542	6.52	6.55	8.86	6.48	7.29	6.52	9.15	6.59		DFNA27
IGFBP7	29817	7.66	8.26	11.24	7.69	7.64	8.69	11.42	8.71		DFNA27
HOPX	74318	6.56	6.51	6.61	6.55	8.52	6.78	6.66	6.61		DFNA27
LPHN3	319387	7.63	8.22	6.87	7.98	8	8.17	6.93	7.99		DFNA27
C530008M17RIK	320827	7.13	7.69	6.79	6.93	7.17	7.32	6.6	6.65		DFNA27
FES	14159	6.59	6.65	7.5	6.87	6.56	6.7	7.95	6.72		DFNA30
ANPEP	16790	7.79	6.86	6.58	7.44	8.95	7.04	6.57	7.52		DFNA30
MFGE8	17304	9.78	9.27	11.46	10.17	10.37	9.77	11.75	10.04		DFNA30
NTRK3	18213	6.66	7.18	6.7	7.9	7.33	8.08	7.04	8.53		DFNA30
PEX11A	18631	8.18	7.75	6.61	7.79	8.01	7.87	6.76	7.94		DFNA30
RLBP1	19771	8.97	7.38	6.75	6.6	9.18	6.75	6.73	6.59		DFNA30
SEMA4B	20352	9.75	9.51	7.8	9.68	10.2	9.32	7.79	9.41		DFNA30
ST8SIA2	20450	7.37	7.02	6.61	7.23	8.23	6.63	6.52	7.11		DFNA30
IQGAP1	29875	8.06	7.75	8.59	8.18	7.81	8.05	8.75	8.22		DFNA30
ABHD2	54608	9.29	8.47	10.22	9.26	9.55	8.7	10.29	9.76		DFNA30
SV2B	64176	8.25	7.66	6.51	6.78	6.82	7.23	6.56	6.71		DFNA30
HAPLN3	67666	6.64	6.64	7.61	6.62	6.59	6.71	7.25	6.71		DFNA30
MRPS11	67994	7.19	7.42	8.04	7.12	7.2	7.32	7.95	7.03		DFNA30
SLCO3A1	108116	7.68	7.96	6.88	7.16	8.07	7.56	6.92	7.23		DFNA30
PRC1	233406	6.77	8.63	8.32	7.47	7.3	8.35	8.16	7.11		DFNA30
RGMA	244058	10.29	8.2	6.78	8.65	9.29	7.29	6.58	8.62		DFNA30
CSF1	12977	6.6	7.02	7.88	7.33	6.63	7.03	7.43	8.47		DFNA33
KCNA2	16490	7.14	9.17	6.83	6.62	7.11	9.13	6.65	6.67		DFNA33
TMEM77	67171	7.33	7.29	7.88	7.5	7.34	7.5	8.33	7.3		DFNA33
1700027A23RIK	76420	6.85	6.51	6.67	6.48	8.24	6.47	6.6	6.51		DFNA33
AMIGO1	229715	7.74	7.74	6.88	8.56	7.88	7.61	6.91	8.37		DFNA33
SCCPDH	109232	8.86	9.24	7.96	8.55	9.06	8.95	7.8	8.52		DFNA34
9630058J23RIK	226744	8.5	7.5	7.7	7.73	8.58	7.32	7.73	7.8		DFNA34
KIF26B	269152	6.64	7.53	6.54	6.65	6.5	7.67	6.64	6.66		DFNA34
HDAC3	15183	9.06	8.41	8.13	8.65	8.94	8.52	8.06	8.66		DFNA42
SMAD5	17129	8.02	8.27	8.89	9.46	7.85	8.01	8.48	9.09		DFNA42
TGFBI	21810	6.81	7.66	8.72	10.74	6.91	7.51	7.99	10.27		DFNA42
PCDH12	53601	6.43	6.46	9.22	6.48	6.46	6.54	9.25	6.46		DFNA42
CXCL14	57266	6.53	6.54	6.57	6.48	8.14	6.63	6.57	6.58		DFNA42
1110006O17RIK	68545	6.58	6.58	9.57	6.51	6.62	6.94	9.48	6.6		DFNA42
NME5	75533	7.8	6.67	6.73	6.98	8.66	6.77	6.67	7.06		DFNA42
PCDH1	75599	7.21	7.34	9.37	6.9	7.43	7.54	9.2	6.74		DFNA42
SIL1	81500	7.93	7.16	7.47	7.08	8.2	7.24	7.48	7.41		DFNA42
CENTD3	106952	7.69	8.84	12.45	9.42	7.64	9.6	12.36	7.9		DFNA42
LRRTM2	107065	6.8	8.14	7	6.86	6.92	8.55	6.97	6.66		DFNA42
CAPG	12332	8.84	8.57	7.41	7.11	8.9	8.92	7.62	7.29		DFNA43
CTNNA2	12386	6.97	6.87	6.55	7.35	7.78	6.8	6.55	7.05		DFNA43
CXCR4	12767	9.46	8.24	9.78	7.33	7.92	8.41	9.62	8.65		DFNA43
DBI	13167	11.35	12.17	10.64	10.64	11.15	12.14	10.42	10.6		DFNA43
FAP	14089	7.3	7.17	7.11	8.25	7.13	7.27	7.19	8.36		DFNA43
FHL2	14200	7.16	6.84	6.86	8.15	7.29	6.79	6.72	7.32		DFNA43
GAD1	14415	7.73	6.51	6.56	6.47	7.69	6.51	6.53	6.6		DFNA43
GALNT3	14425	7.48	6.96	6.6	6.48	8.43	7.15	6.54	6.62		DFNA43
GPD2	14571	9.63	8.66	8.52	7.86	9.32	8.9	8.66	8.18		DFNA43
LRP2	14725	8.81	6.54	6.56	6.49	7.92	6.54	6.52	6.48		DFNA43
IL1R1	16177	8.12	7.04	8.04	6.84	6.79	7.07	7.95	6.66		DFNA43
ITGB6	16420	9.06	6.53	6.62	6.5	6.8	6.5	6.54	6.52		DFNA43
MAL	17153	9.2	9.88	8.42	6.65	9.3	10.41	8.69	6.96		DFNA43
MCM6	17219	8.78	9.7	9.85	9.52	9.05	9.68	9.6	9.36		DFNA43
PTPN18	19253	6.57	6.59	7.67	6.6	6.57	6.68	7.26	6.64		DFNA43
ST3GAL5	20454	9.79	9.9	9.76	8.11	10.94	10.05	9.78	8.3		DFNA43
VAMP8	22320	9.08	8.06	8.68	8.03	9.24	8.19	8.94	8.38		DFNA43
ZEB2	24136	6.65	11.17	8.16	10.02	7.49	11.35	8.32	9.12		DFNA43
B3GALT1	26877	6.77	6.98	6.52	8.36	7.06	6.88	6.48	8.06		DFNA43
MAP4K4	26921	8.82	10.36	10.46	9.38	9.15	10.79	10.45	8.98		DFNA43
GRB14	50915	7.42	6.59	7.56	7.64	6.89	6.63	7.49	6.74		DFNA43
REEP1	52250	7.27	8.37	9.23	8.41	7.6	8.55	9.02	8.86		DFNA43
VAMP5	53620	6.49	6.63	7.57	6.53	6.52	6.6	7.74	6.54		DFNA43
MRPL19	56284	7.07	8.99	7.5	7.24	7.61	9.27	7.12	7.83		DFNA43
FIGN	60344	7.09	8.5	7.17	7.12	6.86	8.51	6.98	6.94		DFNA43
RALB	64143	8.65	8.82	10.07	8.63	8.28	8.78	10.06	8.28		DFNA43
SP5	64406	7.17	6.93	6.82	8.52	7.62	6.81	6.81	8.95		DFNA43
NMI	64685	7.83	7.58	9.92	9.37	7.99	7.69	9.73	8.97		DFNA43
SPC25	66442	6.62	8.13	7.8	7.35	6.9	7.96	7.84	7.06		DFNA43
TANC1	66860	10.67	9.47	10.73	10.54	10.64	9.6	10.96	10.12		DFNA43
RNF149	67702	8.66	8.76	8.42	8.72	10.21	9.16	8.28	9.92		DFNA43
RPRM	67874	10.47	8.43	6.61	9.6	10.93	8.07	6.86	10.69		DFNA43
FMNL2	71409	8.09	9.61	9.18	9.33	8.87	9.71	9.42	9.45		DFNA43
GYPC	71683	6.51	8.37	7.87	8.53	6.44	8.63	7.91	8.99		DFNA43
LYPD1	72585	6.54	7.4	6.55	7.67	6.64	6.52	6.54	6.63		DFNA43
CYBRD1	73649	8.56	7.03	6.63	6.79	7.84	6.82	6.6	7.08		DFNA43
SLC35F5	74150	10.86	8.98	9.45	9.92	10.23	8.89	9.46	10.26		DFNA43
RND3	74194	11.43	11.27	8.91	10.51	11.11	11.6	8.9	10.35		DFNA43
DAPL1	76747	8.43	6.6	6.54	6.54	9.24	6.62	6.63	6.57		DFNA43
1500015O10RIK	78896	12.4	9.4	6.91	8.21	10.4	9.49	6.9	9.21		DFNA43
TCFCP2L1	81879	7.27	6.6	6.84	7.03	7.96	6.67	6.68	8.1		DFNA43
CHST10	98388	7.36	7.05	6.57	8.11	7.28	7	6.78	7.99		DFNA43
SEPT10	103080	7.41	8.62	8.58	7.79	7.45	8.74	8.76	7.64		DFNA43
LIMS1	110829	7.84	8.78	8.86	7.91	7.27	8.78	8.62	7.94		DFNA43
E030049G20RIK	210356	8.73	6.82	6.96	7.45	7.63	6.75	6.9	8.07		DFNA43
THSD7B	210417	6.93	6.57	6.57	6.59	8.1	6.56	6.54	6.61		DFNA43
LMAN2L	214895	8.68	8.45	7.49	9.11	8.81	8.52	7.48	9.37		DFNA43
NCAPH	215387	6.68	8.13	8.01	6.96	6.79	8.07	7.68	6.74		DFNA43
LIMS2	225341	7.05	7.39	7.67	6.95	6.8	7.78	7.97	7.02		DFNA43
PKP4	227937	10.53	7.83	9.17	8.19	9.36	7.59	9.3	8.7		DFNA43
XIRP2	241431	6.67	6.48	6.57	6.43	7.93	6.46	6.55	6.48		DFNA43
LASS6	241447	8.33	7.14	7.25	8.16	8.59	7.08	7.12	8.16		DFNA43
COBLL1	319876	6.93	6.76	8.31	6.87	7.61	6.72	8.34	6.7		DFNA43
LYPD6	320343	8.02	7.2	6.67	8.95	7.04	7.91	6.69	9.49		DFNA43
NOSTRIN	329416	6.54	6.6	7.68	6.53	6.49	6.62	7.6	6.51		DFNA43
LONRF2	381338	7.01	7.48	6.63	7.74	7.03	7.52	6.67	7.5		DFNA43
SH3GL2	20404	7.41	7.02	6.57	6.91	7.8	6.71	6.53	6.74		DFNA47
ZDHHC21	68268	8.92	8.24	7.53	8.34	8.67	8.15	7.7	8.08		DFNA47
MLLT3	70122	8.11	7.72	7.84	8.97	8.19	7.76	7.96	9.37		DFNA47
ADAMTSL1	77739	7.68	6.48	6.76	7.58	7.69	6.59	6.8	6.75		DFNA47
PSIP1	101739	8.69	8.8	7.87	8.74	8.36	8.49	7.75	8.77		DFNA47
ASAH3L	230379	9.28	7.85	11.43	8.33	8.92	8.58	12.26	8.24		DFNA47
BNC2	242509	6.61	7.88	6.58	7.39	7.02	7.47	6.54	9.21		DFNA47
FOXG1	15228	10.68	7.16	6.59	7.17	7.87	6.46	6.46	6.5		DFNA53
IRF9	16391	7.47	7.25	8.38	7.29	7.32	7.28	8.49	7.84		DFNA53
NFATC4	73181	11.54	10.68	9.85	11.87	11.44	10.88	10.08	11.54		DFNA53
ADCY4	104110	6.53	6.73	9.36	8.42	6.52	6.75	9.66	8.03		DFNA53
2310014G06RIK	654795	8.77	7.36	7.86	8.14	8.57	7.09	7.86	8.19		DFNA53
ANXA6	11749	7.68	7.62	8.64	8.03	7.83	7.73	8.65	7.92		DFNA54
ATOX1	11927	10.34	9.65	10.74	9.54	10.17	9.49	10.83	9.53		DFNA54
GM2A	14667	11.11	10.39	9.76	10.09	11.62	10.75	9.74	10.42		DFNA54
GPX3	14778	7.26	6.62	7.08	6.65	9.41	6.98	6.91	7.21		DFNA54
PDGFRB	18596	6.5	6.98	6.55	7.61	6.55	7.27	6.53	7.57		DFNA54
SPARC	20692	11.71	11.51	12.2	11.1	11.97	11.78	12.29	11.5		DFNA54
DPYSL3	22240	7.14	7.76	6.83	8.7	7.72	7.56	6.97	7.75		DFNA54
SPINK5	72432	8.18	6.44	6.37	6.38	6.44	6.45	6.52	6.47		DFNA54
AFAP1L1	106877	6.68	6.7	7.78	7.35	6.76	6.9	8.09	7.32		DFNA54
SH3TC2	225608	6.86	7.99	7.14	6.5	7.26	7.82	7.14	6.49		DFNA54
STK32A	269019	6.52	6.75	6.49	6.6	7.38	7.61	6.56	6.55		DFNA54
NFIX	18032	8.09	7.28	6.79	8.69	8.56	7.41	6.86	8.89		DFNA57
RNASEH2A	69724	7.38	8.26	8	7.72	7.61	8.38	7.89	7.55		DFNA57
ATP1B1	11931	11.72	10.23	7.73	9.12	11.19	9.61	8.45	9.9		DFNA7
PRRX1	18933	6.54	6.69	6.58	8.23	6.57	7.21	6.67	8.85		DFNA7
SOAT1	20652	7.54	7.49	7.31	8.04	8.1	7.46	7.28	8.4		DFNA7
PAPPA2	23850	7.86	6.61	6.62	6.61	6.62	6.57	6.68	6.64		DFNA7
RABGAP1L	29809	8.46	6.93	6.96	7.14	7.27	6.87	7.2	7.08		DFNA7
VAMP4	53330	8.72	8.85	8.24	9.35	8.71	8.52	8.52	9.38		DFNA7
DPT	56429	6.45	6.48	6.52	6.77	6.39	6.73	6.65	7.55		DFNA7
STX6	58244	7.23	7.51	8.26	6.96	7.03	7.57	8.1	7.05		DFNA7
MGST3	66447	8.51	7.06	7.85	6.86	8.59	6.95	7.44	6.78		DFNA7
MPZL1	68481	7.19	7.59	8.54	7.23	7.54	7.54	8.46	7.99		DFNA7
4930455F23RIK	74895	8.98	7.79	7.36	8.26	9.28	7.76	7.64	8.28		DFNA7
RALGPS2	78255	7.52	7.03	8.49	8.07	7.27	6.97	8.33	7.82		DFNA7
LMX1A	110648	9.16	6.56	6.62	6.48	9.89	6.62	6.64	6.57		DFNA7
NME7	171567	10.9	9.79	7.95	8.97	10.39	9.5	8.31	9.51		DFNA7
RASAL2	226525	6.86	8.15	7.81	6.93	7.33	8.42	7.47	7.03		DFNA7
RCSD1	226594	6.99	6.6	7.81	6.84	6.6	6.77	7.86	7.74		DFNA7
SLC26A4	23985	7.16	6.49	6.6	6.48	8.02	6.56	6.73	6.43		DFNB14
ATP1B3	11933	10.91	11.75	12.39	11.76	11.46	11.94	12.33	11.83		DFNB15
CP	12870	6.54	6.77	6.9	8.41	7.36	6.85	6.86	9.12		DFNB15
LXN	17035	7.25	7.01	8.9	7.01	6.81	6.92	8.86	6.98		DFNB15
TM4SF1	17112	9.36	7.5	10.25	7.82	7.36	8.45	10.53	9.11		DFNB15
MLF1	17349	7.64	7.1	7.12	7.16	9.39	7.18	7.09	7.11		DFNB15
MME	17380	7.94	7.01	7.22	9.9	8.28	6.75	6.59	7.33		DFNB15
P2RY1	18441	9.75	10.29	6.85	8.12	8.82	10.54	6.99	8.92		DFNB15
PFN2	18645	9.88	9.35	8.32	9.77	9.71	9.03	8.43	10.01		DFNB15
PTX3	19288	8.56	6.83	6.58	7.32	7.62	6.71	6.58	7.85		DFNB15
RBP1	19659	9.64	10.22	7.33	10.53	10.68	10.46	7.97	11.44		DFNB15
ZIC1	22771	6.43	6.8	6.45	8.09	6.78	7.41	6.62	10.88		DFNB15
PLOD2	26432	8.18	7.44	6.8	7.49	7.8	7.65	6.82	7.1		DFNB15
SCHIP1	30953	9.73	10.03	9.62	7.86	9.06	9.97	9.52	7.6		DFNB15
CHST2	54371	10.28	8.62	10.42	9.25	9.86	8.26	10.24	9.74		DFNB15
IFT80	68259	7.87	7.7	7.13	7.94	8.31	7.53	7.15	7.96		DFNB15
1190002N15RIK	68861	8.29	7.59	7.05	7.88	8.44	7.35	7.02	7.77		DFNB15
P2RY12	70839	6.53	7.35	6.65	6.48	6.61	7.56	6.73	6.51		DFNB15
PCOLCE2	76477	10.36	6.7	6.61	7.08	6.99	6.68	6.6	7.53		DFNB15
WWTR1	97064	8.56	9.69	9.69	9.53	8.85	9.78	9.7	9.64		DFNB15
AI427122	102502	10.39	6.63	6.63	6.72	10	6.71	6.65	6.87		DFNB15
SLC25A36	192287	9.58	9.56	8.78	9.83	9.49	9.48	9.01	9.67		DFNB15
SPSB4	211949	8.06	7.17	6.77	8.46	8.54	7.32	6.78	9.6		DFNB15
GM414	229389	9.36	6.73	6.53	6.57	11.94	6.81	6.63	7.05		DFNB15
ACPL2	235534	8.37	8.49	6.67	9.75	8.47	8.35	6.69	8.91		DFNB15
PPM1L	242083	9.74	9.8	9.36	9.13	9.76	9.87	9.55	8.64		DFNB15
PLCH1	269437	8.23	6.8	6.53	6.67	8.44	6.52	6.6	6.51		DFNB15
4631416L12RIK	622434	7.25	7.45	7.28	6.76	8.65	7.81	7.17	6.78		DFNB15
CAV1	12389	6.79	6.58	10.7	8.74	7.26	6.98	10.7	9.23		DFNB17
CAV2	12390	6.59	6.46	7.5	6.57	6.49	6.57	7.43	6.59		DFNB17
PTPRZ1	19283	7.82	9.01	6.67	6.53	7.75	9.21	6.62	6.59		DFNB17
D6WSU176E	27999	10.81	10.78	10.1	9.82	10.9	10.75	9.89	10.04		DFNB17
A430107O13RIK	214642	6.42	6.51	6.47	7.53	6.48	6.61	6.62	8.27		DFNB17
TSPAN12	269831	8.59	6.85	8.57	7.12	8.33	6.92	8.38	7.27		DFNB17
JAM3	83964	8.82	10.37	8.15	9.4	8.37	10.1	8.23	9.4		DFNB20
SMARCA5	93762	10.62	10.75	9.78	10.7	10.69	10.59	9.69	10.31		DFNB26
DLX1	13390	6.53	8.21	6.69	6.5	7.09	7.56	6.62	6.47		DFNB27
DLX2	13392	6.6	9.28	6.64	6.49	8.35	8.83	6.75	6.5		DFNB27
FKBP7	14231	7.37	8.01	8.27	8.65	7.77	7.8	8.16	8.75		DFNB27
HOXD8	15437	6.51	6.4	8.6	6.51	6.5	6.59	8.59	6.49		DFNB27
ITGA4	16401	6.69	6.95	7.62	6.8	6.6	7.09	7.39	6.74		DFNB27
ITGA6	16403	7.81	9.21	8.77	6.71	7.54	9.17	8.95	6.62		DFNB27
NFE2L2	18024	7.38	8.11	8.41	7.35	7.85	8.33	8.59	7.42		DFNB27
PDE1A	18573	6.55	6.61	6.54	7.67	6.57	6.97	6.58	7.63		DFNB27
FRZB	20378	9.4	6.85	6.7	7.7	9.36	7.32	6.81	10.45		DFNB27
RAPGEF4	56508	6.77	6.66	8.29	7.06	7.58	6.78	8.42	6.97		DFNB27
GPR155	68526	6.73	7.43	6.62	6.8	7.28	7.65	6.99	6.92		DFNB27
SSFA2	70599	7.35	8.15	7.74	7.27	7.36	7.9	8.03	7.14		DFNB27
WIPF1	215280	7.49	8.84	9.6	9.61	7.47	9.08	9.62	9.67		DFNB27
PDK1	228026	7.6	6.96	7.31	7.91	7.59	6.93	7.4	8.08		DFNB27
NOTCH1	18128	9.3	9.48	9.23	7.69	8.99	9.11	9.45	7.72		DFNB33
PTGDS	19215	7.97	6.55	6.77	6.64	8.9	6.73	6.72	6.91		DFNB33
NRARP	67122	8.77	8.26	9.76	7.06	8.44	8.29	9.88	7.15		DFNB33
UAP1L1	227620	7.52	9.45	9.06	8.92	8.54	9.86	8.56	9.1		DFNB33
EGFL7	353156	6.93	6.97	10.44	6.72	6.9	6.94	10.55	6.75		DFNB33
QK	19317	7.35	8.5	7.9	6.7	6.81	8.4	8.06	6.97		DFNB38
PACRG	69310	7.68	6.95	6.49	6.75	8.59	6.69	6.55	6.78		DFNB38
CLDN5	12741	7.19	7.42	13.19	6.83	7.25	7	13.02	7.06		DFNB40
MMP11	17385	8.09	7.33	6.89	8.5	7.77	7.41	6.78	8.61		DFNB40
TPST2	22022	7.59	7.63	9.06	7.57	7.91	7.76	9.16	7.52		DFNB40
PPM1F	68606	6.71	7.51	8.7	7.57	6.78	7.38	8.78	7.48		DFNB40
RAB36	76877	7.22	6.79	6.64	7.3	7.8	6.96	6.45	7.06		DFNB40
ADRBK2	320129	6.74	6.54	6.5	7.55	6.67	6.52	6.54	6.86		DFNB40
AEBP1	11568	7.61	8.44	6.98	8.24	7.6	8.46	7	8.22		DFNB44
CAMK2B	12323	6.88	7.25	6.64	6.98	7.64	8	6.58	6.59		DFNB44
COBL	12808	7.93	6.68	6.57	6.91	7.21	6.68	6.76	7.13		DFNB44
GLI3	14634	8.45	7.97	7.08	9.43	7.65	7.98	7.06	8.89		DFNB44
GRB10	14783	9.98	9.72	10.18	9.95	8.93	9.75	10.2	9.89		DFNB44
IGFBP3	16009	10.47	7.97	10.69	8.81	10.19	8.85	11.54	9.36		DFNB44
INHBA	16323	8.94	6.56	6.56	6.62	8.46	6.52	6.65	6.74		DFNB44
TPST1	22021	7.42	8.29	8.11	7.31	7.32	8.33	8.32	7.66		DFNB44
UPP1	22271	7.77	6.5	7.16	6.47	6.55	6.5	7.29	6.53		DFNB44
PGAM2	56012	7.98	6.56	6.65	6.65	8.31	6.69	6.66	6.68		DFNB44
3100002J23RIK	75429	6.91	6.45	6.53	6.5	9.14	6.56	6.54	6.56		DFNB44
PSPH	100678	8.72	8.78	7.27	7.71	8.53	8.55	7.35	8.11		DFNB44
EPDR1	105298	7.12	7.72	6.77	7.01	7.09	7.47	6.66	7.66		DFNB44
GUSB	110006	8.37	8.47	8.9	7.79	8.19	8.82	8.95	7.98		DFNB44
VSTM2A	211739	6.54	6.99	6.54	8.43	6.55	6.73	6.62	9		DFNB44
VWC2	319922	6.8	8.29	6.42	6.87	6.51	8.42	6.7	7.07		DFNB44
TNS3	319939	11.57	10.94	8.75	9.9	10.73	10.7	8.46	9.73		DFNB44
AUTS2	319974	8.19	7.33	7.3	7.61	7.1	7.34	7.3	7.5		DFNB44
EPB4.1L3	13823	8.74	8.95	6.7	8.56	7.91	8.87	6.67	9.01		DFNB46
DLGAP1	224997	7.28	7.88	6.6	7.15	6.9	8.27	6.6	7.27		DFNB46
EMILIN2	246707	6.92	6.87	6.71	8.63	6.91	6.85	6.71	8.13		DFNB46
ADAM17	11491	9.53	11.11	10.3	9.64	9.59	11.15	10.41	9.93		DFNB47
ID2	15902	11.16	10.44	8.9	9.63	10.04	10.21	9.11	9.14		DFNB47
RRM2	20135	6.88	9.08	8.98	8.12	7.17	9.05	8.19	7.67		DFNB47
MBOAT2	67216	8.52	8.62	7.62	8.07	7.94	8.42	7.61	7.74		DFNB47
IAH1	67732	7.22	8.52	7.39	7.42	7.35	8.51	7.36	7.64		DFNB47
ARNT2	11864	8.07	9.71	6.7	8.53	8.92	9.77	6.96	9.32		DFNB48
CRABP1	12903	8.87	6.49	6.54	6.54	6.5	6.54	6.47	6.46		DFNB48
CTSH	13036	7.66	7.03	8.54	7.94	8.78	7.18	7.93	9.64		DFNB48
CYP11A1	13070	6.82	6.63	6.9	6.55	7.57	6.52	7.08	6.53		DFNB48
LOXL1	16949	7.41	6.6	6.61	8.17	7.14	6.59	6.59	8.65		DFNB48
NEO1	18007	8.1	7.48	6.92	8.15	7.67	7.26	7.11	8.14		DFNB48
PKM2	18746	9.38	8.84	9.7	8.94	9.57	8.63	9.51	9.13		DFNB48
SEMA7A	20361	6.51	6.78	9	6.51	6.88	6.81	9.38	6.52		DFNB48
RCN2	26611	8.77	8.13	7.72	8.68	8.51	7.83	7.74	8.68		DFNB48
CIB2	56506	9.27	7.85	6.95	8.15	9.68	7.61	6.82	7.98		DFNB48
SCAMP5	56807	8.33	10.26	8.08	8.69	8.73	10.19	7.84	8.72		DFNB48
TBC1D2B	67016	7.5	7.73	8.4	8.4	7.16	7.88	8.28	8.59		DFNB48
LARP6	67557	6.84	7.35	6.63	7.8	6.9	7.31	6.55	7.6		DFNB48
UACA	72565	8.26	8.43	10.05	8.27	9.08	8.78	10.75	8.48		DFNB48
LRRC49	102747	6.81	6.98	7.76	7.24	7.14	7.01	7.86	7.14		DFNB48
BBS4	102774	9.18	8.43	7.87	9.06	9.04	8.36	7.59	9.29		DFNB48
ISL2	104360	8.6	6.65	6.62	6.58	6.66	6.64	6.82	6.43		DFNB48
CSPG4	121021	7.17	7.98	7.4	7.83	7.41	8.49	7.24	7.85		DFNB48
THSD4	207596	7.81	6.57	6.55	7.68	9.31	6.66	6.53	7.8		DFNB48
LINGO1	235402	6.61	7.04	6.77	7.94	6.63	6.93	6.55	7.33		DFNB48
AI118078	244886	8.42	6.7	6.61	6.69	6.92	6.6	6.62	6.62		DFNB48
FJX1	14221	7.41	8.51	6.74	7.97	7.54	8.13	6.66	7.67		DFNB51
SLC1A2	20511	6.58	6.77	6.65	8.61	6.58	6.71	6.6	8.69		DFNB51
E430002G05RIK	210622	6.8	6.9	8.14	8.86	6.79	6.84	8.23	8.43		DFNB51
LRRC4C	241568	6.77	7.91	6.6	6.78	7.16	7.5	6.59	6.69		DFNB51
LDLRAD3	241576	10.47	9.95	9.2	9.38	9.84	9.99	8.94	9.03		DFNB51
ARHGDIB	11857	6.6	7.01	7.89	6.68	6.8	7.37	8.27	7.12		DFNB62
EMP1	13730	11.11	10	12.47	10.99	11.08	11.02	12.63	10.8		DFNB62
HEBP1	15199	7.72	7.37	8.37	7.4	7.38	7.3	8.51	7.35		DFNB62
ITPR2	16439	7.76	6.77	7.86	7.42	7.28	6.89	8	7.27		DFNB62
KCNJ8	16523	6.77	7.54	6.73	7.03	6.86	8.71	6.9	7.22		DFNB62
MGP	17313	6.83	8.36	7.02	7.47	6.81	8.74	7.14	9.63		DFNB62
SOX5	20678	9	9.02	6.95	7.66	8.13	9.21	6.97	8.23		DFNB62
SLCO1A4	28250	6.47	6.52	7.31	6.54	6.49	6.47	7.56	6.57		DFNB62
MGST1	56615	8.74	7.46	6.99	7.34	8.96	7.16	7.23	8.04		DFNB62
SLCO1C1	58807	6.47	6.71	9.95	8.92	6.58	6.46	9.32	7.96		DFNB62
TM7SF3	67623	8.94	9.58	8.23	8.76	8.55	9.55	8.44	8.93		DFNB62
DUSP16	70686	9.19	8.97	8.46	8.41	8.97	9.36	8.4	8.18		DFNB62
PLEKHA5	109135	8.06	7.94	7.14	8.26	8.15	8.01	7.14	8.76		DFNB62
LMO3	109593	8.29	6.68	6.55	6.56	6.73	6.55	6.56	6.62		DFNB62
RERG	232441	6.8	6.6	6.53	7.84	6.56	6.74	6.45	8.21		DFNB62
STK38L	232533	8.68	7.75	7.6	7.89	8.81	7.76	7.33	8.07		DFNB62
APOLD1	381823	6.44	6.51	7.96	6.43	6.45	6.7	8.53	6.48		DFNB62
BMP7	12162	7.69	7.08	6.54	7.13	7.99	6.85	6.64	7.77		DFNB65
AURKA	20878	6.91	8.17	8.23	7.45	7.06	8.32	8.12	7.26		DFNB65
BCAS1	76960	7.83	11.6	7.85	8.99	8.55	11.52	7.54	8.33		DFNB65
EDG5	14739	10.36	9.72	8.78	10.76	10.4	9.82	8.76	10.74		DFNB68
ICAM1	15894	6.82	7.05	10	8.13	7.24	7.21	9.76	8.56		DFNB68
MRPL4	66163	7.76	8.14	8.46	7.71	7.99	8.32	9.25	7.62		DFNB68
GFRA2	14586	6.5	7.59	6.57	6.82	6.66	7.55	6.72	6.55		DFNB71
LPL	16956	6.59	6.81	6.84	6.88	6.94	7.02	6.94	9.17		DFNB71
DLC1	50768	8.63	9.86	10.8	9.81	8.42	10.18	10.82	10.08		DFNB71
PDGFRL	68797	7.87	7.66	6.7	8.38	8.61	7.44	6.63	8.46		DFNB71
PTPRS	19280	10.77	10.72	10.17	11.1	10.69	10.73	9.88	11.03		DFNB72
AI662250	106639	8.58	7.16	7.22	7.68	8.21	7.2	7.37	7.83		DFNB72
WIF1	24117	7.31	8.04	6.89	9.37	7.31	8.58	7.08	10.39		DFNB74
DYRK2	69181	8.16	8.5	7.57	7.5	7.73	8.46	8.12	7.33		DFNB74
GRIP1	74053	7.6	7.13	6.73	8.34	7.77	7.03	6.59	8.03		DFNB74
HELB	117599	7.6	7.45	7.32	8.57	7.37	7.79	7.09	8.05		DFNB74
RASSF3	192678	8.15	8.16	10.44	8.94	9	8.28	10.42	9.2		DFNB74
ANGPT2	11601	6.65	8.65	8.26	6.89	6.66	8.36	8.16	7.7		DFNM2
D8ERTD82E	244418	7.37	7.78	7.63	6.89	7.46	8.09	7.73	6.83		DFNM2
