# Supplementary material for: Cell Type–Specific Transcriptome Analysis Reveals a Major Role for Zeb1 and miR-200b in Mouse Inner Ear Morphogenesis
Source: PLoS Genet. 2011 Sep 29;7(9):e1002309. doi: 10.1371/journal.pgen.1002309 (PMC3183091; doi:10.1371/journal.pgen.1002309)
Supplement: Table S6 — List of miR-96 putative targets. (XLSX) [file pgen.1002309.s012.xlsx]

## Sheet: miR96.tars_donw_in_both_S
geneid	symbol	Cs	Cn	Cb	Cm	Vs	Vn	Vb	Vm
78560	GPR124	-3.44	-0.23	0.5	0.55	-2.98	0.12	0.53	0.61
14238	FOXF2	-2.87	-1.41	1.12	1.37	-2.91	-1.99	0.98	-1.4
101488	SLCO2B1	-2.89	-1.87	1.56	-2.7	-1.97	-1.5	1.9	-2.72
14696	GNB4	-2.77	-0.07	0.87	-0.29	-2.64	0.27	0.76	0.26
13819	EPAS1	-2.61	-2.28	1.49	-2.03	-2.16	-1.39	1.84	-1.35
76969	CHST1	-2.2	-1.67	0.38	1.28	-2.53	-1.38	-0.27	1.23
16398	ITGA2	-2.4	0.95	0.88	-2.27	-2.19	0.95	0.56	-2.23
76365	TBX18	-2.35	-0.97	-2.24	1.48	-1.96	-0.97	-2.23	1.73
240185	9430020K01RIK	-2.25	-1.56	1	0.25	-2.3	-1.44	1.28	0.34
54598	CALCRL	-2.29	-2.19	1.58	-1.17	-2.26	-2.08	1.63	-0.79
21810	TGFBI	-2.25	-1.29	-0.31	1.68	-2.14	-1.52	-1.06	1.21
320825	SAMD5	-2.17	1.54	-1.47	-0.63	-1.87	1.29	-1.71	-0.26
114301	PALMD	-1.72	-1.49	1.46	-0.87	-2.04	-1.94	1.47	-0.41
26357	ABCG2	-2.03	-1.5	1.42	-0.6	-1.86	-1.33	1.48	-0.69
19414	RASA3	-1.96	1.08	0.06	-0.73	-1.67	1.07	0.22	-1.3
21814	TGFBR3	-1.84	0.9	-0.25	-0.53	-0.56	0.89	-0.36	0.02
12444	CCND2	-1.84	0.27	-0.68	0.76	-0.59	0.2	-0.5	0.75
11819	NR2F2	-0.54	0.49	-0.25	0.72	-1.78	0.49	-0.79	0.2
20324	SDPR	-0.65	-1.3	-0.02	1.31	-1.75	-0.55	0.66	-0.09
17260	MEF2C	-1.74	-0.09	0.89	-1.19	-0.97	0.42	1.09	-1.01
215280	WIPF1	-1.65	-0.3	0.49	0.46	-1.66	-0.05	0.47	0.52
18073	NID1	-1.62	0.4	0.31	-0.22	-1.36	0.58	0.09	0.39
17698	MSN	-1.62	-0.59	1.28	-1.07	-1.38	-0.28	1.31	-1.27
50768	DLC1	-1.4	-0.18	0.76	-0.23	-1.59	0.14	0.8	0.03
239217	KCTD12	-1.59	-0.83	-1.08	1.36	-0.68	-0.87	-0.7	1.18
71704	ARHGEF3	-1.53	-0.59	0.26	-0.52	-0.66	-0.13	1.18	0.36
21937	TNFRSF1A	-1.53	-0.76	1.05	-0.62	-1.12	0.01	1.08	-0.39
226519	LAMC1	-1.51	0.96	0.11	-0.92	-1.09	0.74	0.23	-0.36
18611	PEA15A	-1.51	0.49	0.84	-1.07	-1.45	0.17	0.92	-0.77
70472	ATAD2	-1.4	0.67	0.33	-0.1	-0.77	0.39	0.25	-0.41
214137	ARHGAP29	-1.18	-1.1	0.98	0.07	-1.39	-1.14	0.99	0.31
268396	SH3PXD2B	-0.53	0.71	-0.62	0.19	-1.33	0.89	-0.54	-0.1
71819	KIF23	-1.32	0.52	0.7	-0.33	-0.65	0.23	0.45	-0.8
70445	CD248	-1.32	-0.6	-1.31	1.2	-1.24	0.1	-1.08	1.18
17161	MAOA	-1.21	-0.61	1.14	-0.52	-1.31	-0.6	1.25	-0.83
52250	REEP1	-1.28	-0.18	0.68	-0.14	-0.95	0.01	0.51	0.32
19094	MAPK11	-1.23	-0.55	1.49	-0.98	-1.26	-0.55	1.02	-1.13
13078	CYP1B1	-1.23	-0.89	-1.26	1.63	-1.26	-1.17	-1.19	1.15
51800	BOK	-1.25	-0.2	1.12	-1.08	-1.07	0.19	0.96	-1.01
11601	ANGPT2	-1.22	0.79	0.46	-0.98	-1.2	0.5	0.29	-0.16
19124	PROCR	-1.07	-1.17	1.35	-0.84	-1.21	-1.11	1.29	-0.69
17988	NDRG1	-0.87	0.98	-0.03	-1.17	-1.18	0.67	0.64	-1.09
228357	LRP4	-1.17	-0.54	0.35	0.94	-0.71	-0.81	-0.23	0.71
26921	MAP4K4	-1.17	0.36	0.47	-0.62	-0.85	0.84	0.48	-0.99
74107	CEP55	-1.16	0.43	0.87	-0.61	-0.97	0.37	0.43	-0.81
11551	ADRA2A	-1.07	-1.03	-0.96	-0.49	-1.16	0.29	-0.8	1.83
233406	PRC1	-1.14	0.72	0.43	-0.44	-0.6	0.44	0.29	-0.8
320165	TACC1	-1.12	-0.25	0.85	-0.62	-0.74	0.29	0.83	-0.65
68606	PPM1F	-1.1	-0.29	0.9	-0.24	-1.02	-0.41	0.97	-0.32
20583	SNAI2	-1.08	-0.75	0.52	0.66	-1.1	-0.64	0.62	0.35
17300	FOXC1	-1.1	-0.92	0.67	0.86	-1.04	-0.91	-0.19	0.77
237759	COL23A1	-1.1	1.08	-0.94	-0.43	-1.07	1.15	-0.74	-0.23
208177	PHLDB2	-1.03	-0.19	0.58	-0.06	-1.09	-0.29	0.46	0.6
224109	LRRC33	-1.07	-0.85	1.26	-1.01	-0.93	-0.61	1.26	-1.02
23790	CORO1C	-0.83	-0.02	0.86	-0.36	-1.04	0.12	0.66	-0.5
16485	KCNA1	-1.04	0.71	-0.68	-0.9	-0.98	1.63	-0.67	-1.01
215653	RASSF2	-1.03	-0.85	1.01	-0.33	-0.96	-0.75	0.9	0.24
12495	ENTPD1	-1.03	-0.88	1.01	-0.85	-0.93	-0.91	1.45	-0.7
11303	ABCA1	-1.01	-0.18	0.39	-0.32	-0.9	0.08	0.6	0.48
21366	SLC6A6	-0.51	-0.87	0.9	-0.51	-1	-0.88	1.33	-0.67
53614	RECK	-0.92	1.02	-0.77	-0.09	-0.98	0.8	-0.79	0.13
20416	SHC1	-0.96	-0.25	0.18	0.48	-0.62	-0.24	0.1	0.62
11852	RHOB	-0.96	-0.16	0.71	-0.69	-0.91	0.03	0.94	-0.2
29863	PDE7B	-0.91	0.59	-0.08	-0.11	-0.71	0.63	0.05	-0.16
67016	TBC1D2B	-0.58	-0.34	0.35	0.32	-0.91	-0.19	0.23	0.52
19159	PSCD3	-0.7	0.17	-0.76	0.19	-0.91	0.25	0.03	0.84
12490	CD34	-0.86	-0.9	1.23	-0.89	-0.91	-0.83	1.25	-0.85
20511	SLC1A2	-0.88	-0.67	-0.8	1.15	-0.88	-0.75	-0.86	1.23
21826	THBS2	-0.63	-0.01	-0.48	0.19	-0.87	0.71	-0.24	0.56
23943	MBC2	-0.86	-0.57	0.77	-0.26	-0.61	-0.4	1.03	-0.34
12142	PRDM1	-0.86	-0.83	1.18	-0.82	-0.75	-0.68	1.18	-0.8
12977	CSF1	-0.84	-0.42	0.48	-0.1	-0.81	-0.41	0	1.03
227059	SLC39A10	-0.83	-0.47	0.9	-0.43	-0.73	-0.62	1.08	-0.46
13837	EPHA3	-0.82	0.66	-0.7	0.88	-0.81	0.69	-0.75	-0.72
106795	TCF19	-0.8	0.47	0.45	-0.34	-0.58	0.35	0.22	-0.37
228662	BTBD3	-0.53	-0.14	0.7	-0.34	-0.8	0	0.75	-0.45
330662	DOCK1	-0.78	0.29	0.24	-0.28	-0.69	0.46	0.63	-0.6
278279	TMTC2	-0.53	0.34	-0.49	0.75	-0.76	0.28	-0.1	-0.12
619441	TNFSF12-TNFSF13	-0.75	-0.23	0.15	-0.41	-0.52	0.24	0.53	0.45
54673	SH3GLB1	-0.74	-0.04	0.5	-0.17	-0.57	0.04	0.7	-0.33
239319	CARD6	-0.65	-0.61	0.45	0.25	-0.73	-0.35	0.46	0.47
19353	RAC1	-0.53	0.05	0.41	-0.39	-0.72	0.23	0.62	-0.2
69716	TRIP13	-0.72	0.46	0.52	-0.18	-0.67	0.36	0.08	-0.44
226251	ABLIM1	-0.52	-0.45	0.55	-0.3	-0.67	-0.5	0.9	0.12
71914	ANTXR2	-0.66	-0.01	0.18	0.05	-0.55	0.21	0.04	0.42
268860	ABAT	-0.66	0.67	-0.55	0.14	-0.61	0.42	-0.58	0.41
14701	GNG12	-0.64	0.19	0.33	-0.04	-0.51	0.07	0.32	-0.02
231633	TMEM119	-0.64	-0.31	-0.47	0.62	-0.63	-0.23	-0.34	1
26424	NR5A2	-0.61	-0.56	1.03	-0.61	-0.64	-0.49	0.96	-0.58
22033	TRAF5	-0.63	-0.38	0.72	0.12	-0.59	-0.39	0.64	-0.22
21894	TLN1	-0.62	-0.04	0.54	-0.46	-0.59	0.34	0.54	-0.29
17132	MAF	-0.62	0.39	-0.54	-0.05	-0.58	0.41	-0.36	0.68
17967	NCAM1	-0.56	0.78	-0.54	-0.51	-0.6	1.03	-0.49	-0.32
207781	5830404H04RIK	-0.59	-0.06	0.53	-0.25	-0.58	-0.23	0.78	-0.21
70052	PRPF4	-0.58	-0.06	0.48	-0.03	-0.57	-0.24	0.44	0.16
235559	TOPBP1	-0.52	0.43	0.17	-0.05	-0.58	0.4	0.14	-0.38
54126	ARHGEF7	-0.57	-0.42	0.82	-0.35	-0.53	-0.35	0.85	-0.41
20163	RSU1	-0.56	-0.1	0.73	-0.3	-0.54	0.01	0.45	-0.22
18643	PFN1	-0.54	-0.14	0.76	-0.46	-0.51	-0.08	0.61	-0.3
